# Supplementary material for: Identification of differentially expressed genes at the single-cell level and prognosis prediction through bulk RNA sequencing data in breast cancer
Source: Front Genet. 2022 Sep 16;13:979829. doi: 10.3389/fgene.2022.979829 (PMC9523223; doi:10.3389/fgene.2022.979829)
Supplement: Supplementary file 1 [file Table2.XLSX]

## Sheet: Sheet1
id	HR	HR.95L	HR.95H	pvalue
TUBA1C	1.43708	1.0462	1.97399	0.0251658
TXNRD1	1.37217	1.07928	1.74455	0.00980162
TNIP1	0.497424	0.341084	0.725424	0.000286289
RELB	0.646924	0.486704	0.859888	0.00270303
BIRC3	0.779038	0.64355	0.943049	0.0104225
TNFRSF18	0.736372	0.602537	0.899934	0.00278816
VIM	0.745405	0.590519	0.940916	0.0134203
ARID5A	0.627549	0.482592	0.816047	0.000507208
TGFB1	0.719116	0.542334	0.953523	0.0219882
CLIC4	1.40713	1.04229	1.89967	0.0257166
C16orf72	1.99194	1.2198	3.25286	0.00588714
ANXA5	0.657218	0.472898	0.913381	0.0124373
FKBP11	0.721223	0.526545	0.987879	0.0417565
BTG1	0.710651	0.525581	0.960888	0.0264749
SEC24A	1.87674	1.30525	2.69846	0.000679375
G3BP2	1.4973	1.05625	2.12252	0.0233682
EIF3J	1.83941	1.05746	3.19956	0.0309442
ATG5	1.40214	1.01696	1.93322	0.0391539
PAFAH1B1	1.72895	1.08432	2.7568	0.0214456
ARHGDIA	0.631672	0.447086	0.892465	0.00918398
JUND	0.717345	0.5589	0.920708	0.00908857
SNX9	1.75414	1.12066	2.74571	0.0139609
SLC38A2	1.49547	1.03964	2.15117	0.030041
MZB1	0.84629	0.738542	0.969758	0.0163095
GADD45A	0.754588	0.579615	0.982384	0.0364375
HSPA9	1.75093	1.14814	2.67019	0.00927957
CLEC2D	0.694732	0.522809	0.92319	0.0120417
IGHM	0.899763	0.827164	0.978734	0.0138646
RPS28	0.713257	0.542814	0.93722	0.0152948
RPLP1	0.678097	0.529433	0.868506	0.00209467
IGKC	0.884872	0.812898	0.963218	0.00471687
RPL41	0.664609	0.464657	0.950606	0.0252622
PABPC1	1.30626	1.02041	1.67218	0.0339804
SRSF5	0.710735	0.511507	0.987562	0.0418969
FAU	0.61182	0.437897	0.854821	0.00398665
EIF4E	1.91787	1.11303	3.30469	0.0189915
RPL34	0.686092	0.477609	0.98558	0.041494
RPL36	0.695199	0.52373	0.922807	0.0118727
RPS11	0.761029	0.582798	0.993768	0.0448689
RPS9	0.646728	0.483986	0.864193	0.00321013
ITM2C	0.806663	0.665651	0.977547	0.0284075
CYTIP	0.82737	0.685994	0.997882	0.0474639
RPL11	0.633347	0.442404	0.906701	0.0125961
RPLP2	0.653089	0.48965	0.871081	0.00374143
RPS14	0.682357	0.472391	0.985647	0.0416483
CCT2	1.38507	1.03948	1.84556	0.0261235
CD79A	0.821161	0.713208	0.945454	0.00614512
SERTAD1	0.68045	0.483731	0.957169	0.0270079
RPL14	0.68699	0.492719	0.957858	0.0268387
RPL3	0.60883	0.440357	0.841758	0.00268058
TYMP	0.801424	0.664667	0.966318	0.0204023
DSTN	1.58855	1.09995	2.2942	0.0135892
EMP3	0.723592	0.564823	0.926989	0.0104729
PPIB	0.604196	0.410586	0.889102	0.0105785
RPL29	0.681828	0.489554	0.949618	0.0234629
FKBP2	0.756905	0.613162	0.934346	0.00954399
CD74	0.78159	0.64936	0.940746	0.00916352
RPL35	0.694323	0.500461	0.96328	0.0289683
CYBA	0.751992	0.622751	0.908055	0.00305254
IGLL5	0.871848	0.783125	0.970622	0.0122622
CD79B	0.794677	0.639601	0.987351	0.037997
RPL38	0.627582	0.43785	0.899529	0.0111986
RPS18	0.631985	0.447738	0.892052	0.00906597
PIM2	0.803318	0.649269	0.993917	0.0437858
NFKBIA	0.53642	0.390357	0.737138	0.00012277
BTG2	0.831918	0.712854	0.970867	0.0195366
ANAPC11	0.640492	0.463763	0.884569	0.0068398
SDF2L1	0.736451	0.566003	0.958227	0.0227464
PTMA	0.600203	0.402199	0.895685	0.0124426
OR51E1	1.63292	1.13647	2.34625	0.00800787
EVA1B	0.83696	0.701499	0.998579	0.048183
FAM118A	0.613638	0.443792	0.848485	0.00313958
GSN	0.710587	0.5511	0.916229	0.00842367
RBP1	0.810512	0.688943	0.953534	0.0112829
TCEAL8	1.66668	1.09967	2.52605	0.01605
PNKD	0.589888	0.421	0.826527	0.00216187
TBCB	0.675151	0.466111	0.97794	0.0377128
DGCR6L	0.719401	0.569169	0.909287	0.00585766
MDK	0.824338	0.698044	0.973482	0.0228029
USF2	0.591655	0.4083	0.857347	0.00555005
ARF5	0.584068	0.409119	0.833829	0.00307203
CACNA1H	1.16957	1.01105	1.35296	0.0350498
G3BP1	1.83234	1.09971	3.05305	0.0200807
SNX3	1.59593	1.11342	2.28755	0.0109325
MPG	0.636184	0.447424	0.904578	0.0117891
LARP4	1.55536	1.08905	2.22132	0.0151363
DCAF13	1.49216	1.12888	1.97233	0.00492979
IGFBP5	1.14124	1.01035	1.28908	0.0335405
PHACTR2	1.57598	1.11329	2.23096	0.0103128
ARID1B	1.77494	1.1341	2.7779	0.0120532
GSTO1	0.567215	0.35029	0.918475	0.0211229
PRDX1	1.58731	1.12639	2.23685	0.00829118
MYL6B	0.662544	0.457633	0.959206	0.0292148
NGDN	0.528867	0.299226	0.934748	0.0283667
C8orf33	1.49987	1.11045	2.02587	0.00821778
IFT43	0.642631	0.413406	0.998955	0.0494595
ZMAT3	1.74123	1.23502	2.45493	0.00155403
TMEM160	0.642701	0.468604	0.881479	0.00609508
PTK2	1.45721	1.10233	1.92635	0.00819035
ADK	1.63605	1.15836	2.31074	0.00519959
ZNF428	0.69021	0.52594	0.905787	0.00750678
SORBS3	0.623844	0.454734	0.855845	0.00344571
CEBPD	0.696858	0.56633	0.857471	0.00064239
ACSL1	1.25242	1.01893	1.53942	0.0325054
TRAF1	0.697782	0.517189	0.941435	0.0185275
ATP6V1C1	1.44139	1.05526	1.96881	0.0215584
LST1	0.738057	0.565907	0.962576	0.0249975
ITGAX	0.76086	0.582723	0.993451	0.0446174
CORO1A	0.812276	0.6707	0.983737	0.0333567
MAPK6	1.61352	1.16212	2.24026	0.00427308
MYO1G	0.73237	0.543574	0.986741	0.0405879
SYNJ2	1.82608	1.19849	2.78231	0.00506811
TCHH	1.41587	1.09402	1.83241	0.00822009
CD37	0.779588	0.619732	0.980678	0.0334525
EFHD2	0.661672	0.490785	0.892061	0.00674295
CNPY3	0.563488	0.380818	0.833779	0.00411397
CSTA	0.831266	0.704915	0.980263	0.0280249
HCST	0.728671	0.586372	0.905503	0.00429799
GPR137B	1.37229	1.05317	1.78811	0.0190986
LGALS2	0.794298	0.667228	0.945568	0.00961907
PTPN6	0.620321	0.442135	0.870318	0.00571134
IL18	0.752867	0.597316	0.948927	0.0162207
PGK1	1.97753	1.44567	2.70506	1.99106e-05
CCL5	0.87265	0.765983	0.994172	0.0405757
PSMB10	0.695795	0.528671	0.915749	0.00965479
CST7	0.785415	0.653047	0.944613	0.0103156
PLGRKT	0.741182	0.555958	0.988114	0.0412044
GDI2	1.43935	1.02439	2.0224	0.0358296
SERPINA1	0.837951	0.73041	0.961325	0.0116428
TWF2	0.676681	0.472498	0.9691	0.0330688
HCLS1	0.791789	0.640383	0.978991	0.0310799
BCL2A1	0.816116	0.685396	0.971769	0.0225185
MYLK3	1.8664	1.0948	3.1818	0.0218629
LARP6	0.660639	0.463139	0.94236	0.0221627
INPP1	0.679854	0.477348	0.968269	0.0324614
HNRNPD	0.55363	0.318086	0.963595	0.0365174
PANX1	1.70329	1.17508	2.46895	0.00492737
PRKG1	1.35769	1.02802	1.79309	0.031186
IGFBP6	0.722838	0.58766	0.889111	0.00212185
PSMC3	0.572916	0.392463	0.836339	0.00390259
NEDD9	0.76355	0.588678	0.990368	0.0420632
AIMP2	1.58216	1.05428	2.37435	0.0267475
LEF1	0.773998	0.622179	0.962862	0.0214661
PIGR	0.803233	0.697398	0.92513	0.00236966
TFF1	0.942718	0.88875	0.999963	0.0498557
DHRS1	0.61777	0.416481	0.916343	0.0166541
TMEM91	0.598105	0.399221	0.89607	0.0127023
BRD7	1.65087	1.05886	2.57386	0.0269411
KRT15	0.878713	0.796441	0.969483	0.00994064
TRAC	0.857669	0.737584	0.997304	0.0460382
GZMA	0.85462	0.734347	0.994592	0.0423522
LTB	0.833734	0.705884	0.984741	0.032273
CXCL13	0.909978	0.832973	0.994102	0.0365191
CD3D	0.82376	0.70508	0.962416	0.0145815
IFNG	0.703006	0.500213	0.988013	0.042416
TBC1D10C	0.688258	0.528166	0.896873	0.0056798
CTSW	0.795568	0.666815	0.949182	0.0111177
GZMK	0.85589	0.737019	0.993933	0.0413775
APOBEC3G	0.742633	0.595463	0.926176	0.00827755
ACAP1	0.710128	0.52832	0.954501	0.0232943
CD2	0.864985	0.748712	0.999315	0.0489226
PTPN7	0.756607	0.581088	0.985141	0.0383465
CD3E	0.835755	0.708822	0.985419	0.0327839
