# Supplementary material for: Identification of differentially expressed genes at the single-cell level and prognosis prediction through bulk RNA sequencing data in breast cancer
Source: Front Genet. 2022 Sep 16;13:979829. doi: 10.3389/fgene.2022.979829 (PMC9523223; doi:10.3389/fgene.2022.979829)
Supplement: Supplementary file 2 [file Table3.XLSX]

## Sheet: Table S3 Tmmune infiltration sc
id	TCGA-BH-A209-11A-42R-A157-07	TCGA-BH-A0C3-11A-23R-A12P-07	TCGA-E9-A1RD-11A-33R-A157-07	TCGA-A7-A0D9-11A-53R-A089-07	TCGA-E2-A1IG-11A-22R-A144-07	TCGA-A7-A13E-11A-61R-A12P-07	TCGA-E2-A15I-11A-32R-A137-07	TCGA-A7-A13G-11A-51R-A13Q-07	TCGA-A7-A0DC-11A-41R-A089-07	TCGA-E2-A153-11A-31R-A12D-07	TCGA-E2-A1L7-11A-33R-A144-07	TCGA-BH-A0B8-11A-41R-A089-07	TCGA-BH-A1F2-11A-32R-A13Q-07	TCGA-BH-A0BS-11A-11R-A12P-07	TCGA-BH-A0BC-11A-22R-A089-07	TCGA-BH-A0B3-11B-21R-A089-07	TCGA-BH-A0BZ-11A-61R-A12P-07	TCGA-BH-A18L-11A-42R-A12D-07	TCGA-E2-A1LB-11A-22R-A144-07	TCGA-E2-A15M-11A-22R-A12D-07	TCGA-BH-A0E0-11A-13R-A089-07	TCGA-BH-A203-11A-42R-A169-07	TCGA-GI-A2C8-11A-22R-A16F-07	TCGA-BH-A0DK-11A-13R-A089-07	TCGA-BH-A208-11A-51R-A157-07	TCGA-E9-A1ND-11A-43R-A144-07	TCGA-A7-A0CH-11A-32R-A089-07	TCGA-BH-A204-11A-53R-A157-07	TCGA-BH-A0HA-11A-31R-A12P-07	TCGA-BH-A0DV-11A-22R-A12P-07	TCGA-E2-A158-11A-22R-A12D-07	TCGA-BH-A1ET-11B-23R-A137-07	TCGA-AC-A2FF-11A-13R-A17B-07	TCGA-BH-A18M-11A-33R-A12D-07	TCGA-AC-A2FB-11A-13R-A17B-07	TCGA-BH-A0DZ-11A-22R-A089-07	TCGA-BH-A0AZ-11A-22R-A12P-07	TCGA-BH-A1FM-11B-23R-A13Q-07	TCGA-E9-A1NA-11A-33R-A144-07	TCGA-E9-A1N9-11A-71R-A14D-07	TCGA-BH-A18V-11A-52R-A12D-07	TCGA-BH-A1EU-11A-23R-A137-07	TCGA-E2-A1BC-11A-32R-A12P-07	TCGA-BH-A1F8-11B-21R-A13Q-07	TCGA-E9-A1RF-11A-32R-A157-07	TCGA-BH-A1FR-11B-42R-A13Q-07	TCGA-BH-A0B7-11A-34R-A115-07	TCGA-BH-A0BV-11A-31R-A089-07	TCGA-BH-A0C0-11A-21R-A089-07
aDCs	0.624199	0.48597	0.528303	0.681504	0.652564	0.493449	0.514619	0.518938	0.480872	0.53836	0.64563	0.668981	0.561382	0.520934	0.532177	0.571292	0.694678	0.714533	0.568502	0.580796	0.506893	0.527691	0.457382	0.520956	0.641647	0.561616	0.549545	0.540448	0.508234	0.508234	0.521857	0.517861	0.667733	0.686275	0.525333	0.624137	0.603732	0.537484	0.620218	0.498776	0.533681	0.507698	0.460171	0.511767	0.549596	0.580867	0.528338	0.689632	0.538934
APC_co_inhibition	0.826282	0.737848	0.786445	0.775315	0.767505	0.788183	0.776085	0.792798	0.741992	0.761767	0.794405	0.750911	0.760848	0.747419	0.770891	0.787947	0.783958	0.790844	0.731785	0.794997	0.705174	0.745395	0.791535	0.720827	0.74229	0.809928	0.774944	0.790385	0.748062	0.724005	0.775177	0.764348	0.770007	0.778702	0.793462	0.746731	0.735109	0.754855	0.784431	0.725729	0.725503	0.744344	0.765552	0.794129	0.782931	0.811488	0.7198	0.700254	0.762617
APC_co_stimulation	0.69044	0.600473	0.668796	0.686227	0.623382	0.679406	0.651301	0.661634	0.644456	0.623528	0.62458	0.677729	0.662818	0.615502	0.640016	0.613747	0.69898	0.661271	0.580445	0.696157	0.589615	0.594105	0.636043	0.607696	0.623773	0.693031	0.649754	0.695774	0.615735	0.576835	0.673508	0.628693	0.657789	0.656209	0.691049	0.629969	0.607046	0.624421	0.649698	0.601173	0.62276	0.613749	0.638485	0.680625	0.686711	0.66902	0.568594	0.607592	0.597514
B_cells	0.697619	0.646239	0.626331	0.644909	0.61767	0.647208	0.665606	0.613327	0.613969	0.631775	0.643673	0.611313	0.621458	0.688476	0.618143	0.644978	0.649804	0.615935	0.609291	0.628443	0.608881	0.608783	0.595039	0.585449	0.638644	0.666858	0.750888	0.623844	0.601191	0.601951	0.622231	0.63222	0.69544	0.608998	0.661675	0.59954	0.625758	0.630843	0.64369	0.618894	0.639323	0.641567	0.638812	0.617549	0.635889	0.648146	0.633093	0.572677	0.642533
CCR	0.663526	0.626956	0.640455	0.655682	0.642937	0.645678	0.627572	0.61017	0.623591	0.638799	0.659745	0.630292	0.63982	0.632259	0.6476	0.646665	0.660965	0.640852	0.608068	0.670538	0.6212	0.618299	0.60003	0.621449	0.626276	0.661652	0.663875	0.64429	0.607278	0.613388	0.635352	0.634196	0.657414	0.65359	0.657128	0.635145	0.625509	0.634566	0.64265	0.611865	0.638281	0.631105	0.603422	0.634657	0.630957	0.650954	0.616575	0.623768	0.622025
CD8+_T_cells	0.832535	0.812943	0.746099	0.655097	0.764938	0.680784	0.708732	0.600044	0.648758	0.738231	0.860261	0.689672	0.710305	0.779831	0.800687	0.844237	0.742819	0.699313	0.715492	0.732047	0.807336	0.743594	0.667664	0.704388	0.78054	0.800576	0.713031	0.641023	0.893129	0.719481	0.659419	0.749379	0.772008	0.752371	0.76476	0.808289	0.725	0.798892	0.786635	0.736347	0.749977	0.730141	0.699778	0.768018	0.731937	0.757823	0.801285	0.664029	0.747052
Check-point	0.701507	0.638431	0.66908	0.686278	0.656686	0.68669	0.647785	0.642685	0.640726	0.650564	0.676065	0.669907	0.658615	0.641761	0.657931	0.663126	0.679934	0.658968	0.619374	0.690634	0.63278	0.620501	0.602418	0.611839	0.631137	0.708292	0.688477	0.668736	0.625985	0.598368	0.658047	0.649257	0.687438	0.672898	0.687532	0.644395	0.623015	0.641552	0.670932	0.6281	0.646372	0.63992	0.632697	0.664123	0.650443	0.675508	0.613047	0.620681	0.632989
Cytolytic_activity	0.869424	0.767807	0.809153	0.824504	0.740741	0.818023	0.755588	0.759565	0.712828	0.712075	0.83632	0.781793	0.745034	0.724934	0.771982	0.793251	0.807682	0.785148	0.656854	0.792032	0.736277	0.743517	0.736929	0.67023	0.733934	0.872824	0.855327	0.757728	0.774231	0.730059	0.784242	0.792295	0.819591	0.765154	0.837537	0.761547	0.712069	0.743749	0.806606	0.746837	0.776735	0.7431	0.767626	0.811324	0.813694	0.80829	0.717586	0.712417	0.730163
DCs	0.825098	0.718488	0.808126	0.831334	0.735366	0.763847	0.700335	0.734532	0.762522	0.705322	0.781397	0.748624	0.739305	0.671451	0.793286	0.728218	0.785906	0.77805	0.611976	0.772572	0.634408	0.703848	0.634958	0.655859	0.664772	0.844018	0.821182	0.764346	0.596324	0.591677	0.769001	0.705325	0.722111	0.736976	0.813176	0.7162	0.652234	0.694416	0.773456	0.657488	0.751926	0.749704	0.632485	0.733959	0.858235	0.770951	0.620773	0.68675	0.654043
HLA	0.920595	0.87353	0.876185	0.913287	0.88095	0.89344	0.85908	0.84905	0.861601	0.874244	0.936162	0.868404	0.89598	0.889178	0.905307	0.894769	0.896927	0.89597	0.872696	0.896368	0.879633	0.860589	0.806368	0.857234	0.882288	0.92586	0.904057	0.870678	0.818503	0.849589	0.879913	0.885443	0.911566	0.875861	0.899108	0.860565	0.860079	0.879854	0.901728	0.873114	0.882753	0.861262	0.879449	0.87935	0.887805	0.903307	0.883913	0.846483	0.863017
iDCs	0.59457	0.546692	0.551771	0.549046	0.482207	0.474761	0.51206	0.400838	0.558556	0.657243	0.616669	0.452692	0.585994	0.546081	0.537224	0.564121	0.526202	0.309199	0.438219	0.551484	0.580657	0.509662	0.502342	0.345073	0.497343	0.650776	0.59728	0.339272	0.45632	0.424184	0.481767	0.444121	0.654301	0.519579	0.583181	0.561108	0.525457	0.541247	0.466685	0.426714	0.520399	0.550507	0.521555	0.335203	0.546714	0.634789	0.507126	0.431815	0.616959
Inflammation-promoting	0.792215	0.690695	0.704457	0.682984	0.692448	0.680289	0.67458	0.627038	0.617571	0.668214	0.761135	0.669016	0.691911	0.699016	0.686641	0.746883	0.699907	0.686215	0.684267	0.713849	0.699293	0.662138	0.660293	0.62468	0.670503	0.740709	0.741256	0.660178	0.708152	0.63775	0.659131	0.686267	0.748046	0.696496	0.720779	0.689992	0.655733	0.675502	0.709692	0.65815	0.693133	0.677824	0.675977	0.705605	0.712068	0.699574	0.697523	0.64909	0.690913
Macrophages	0.804643	0.72803	0.832903	0.828417	0.792588	0.804123	0.71348	0.747883	0.748959	0.832321	0.75314	0.76575	0.742518	0.740191	0.776887	0.749493	0.80873	0.797627	0.683666	0.766918	0.750402	0.73524	0.702648	0.787177	0.710486	0.881654	0.829241	0.757754	0.632958	0.746077	0.773307	0.75206	0.840297	0.752292	0.776062	0.733971	0.766888	0.740503	0.777344	0.703589	0.759351	0.775669	0.712631	0.725106	0.824716	0.849596	0.728964	0.724395	0.713648
Mast_cells	0.654269	0.79159	0.88754	0.833612	0.791975	0.808632	0.770306	0.828332	0.784287	0.690266	0.673634	0.740525	0.827671	0.501882	0.839721	0.726922	0.759431	0.799469	0.430578	0.787125	0.668747	0.60783	0.734325	0.726867	0.680894	0.822298	0.795256	0.799277	0.478855	0.665223	0.864188	0.725256	0.733508	0.813854	0.888234	0.676281	0.707238	0.755297	0.815364	0.723561	0.812454	0.788792	0.792685	0.734326	0.800946	0.765625	0.455144	0.732653	0.610839
MHC_class_I	0.990718	0.961251	0.965874	0.971983	0.972863	0.963227	0.969632	0.967429	0.959273	0.969289	0.990446	0.96641	0.974369	0.964489	0.96676	0.982799	0.970624	0.980542	0.973674	0.982298	0.964283	0.9608	0.94986	0.955918	0.955983	0.975523	0.976768	0.969338	0.955179	0.950466	0.975049	0.973159	0.97727	0.979855	0.982034	0.972583	0.95223	0.966999	0.969835	0.958774	0.965265	0.951534	0.965933	0.968216	0.962918	0.975138	0.961271	0.960323	0.973792
Neutrophils	0.745369	0.744277	0.73755	0.809507	0.693753	0.77379	0.723274	0.737829	0.714187	0.728929	0.731661	0.715571	0.744138	0.71598	0.719058	0.716539	0.754305	0.726857	0.663289	0.756097	0.685451	0.695846	0.697698	0.703313	0.704743	0.750488	0.767046	0.68669	0.681496	0.686191	0.765653	0.691907	0.745887	0.781219	0.764301	0.719929	0.713841	0.706228	0.746684	0.700535	0.717161	0.721221	0.720966	0.716258	0.771904	0.738431	0.708492	0.714166	0.713641
NK_cells	0.653667	0.620783	0.606114	0.621338	0.645334	0.631168	0.554336	0.624175	0.554272	0.619354	0.60609	0.64485	0.584967	0.599594	0.650987	0.635865	0.597988	0.557121	0.52484	0.599078	0.615025	0.617624	0.541812	0.63499	0.543047	0.613585	0.611526	0.573454	0.639023	0.589994	0.558986	0.636104	0.488731	0.603602	0.620942	0.634447	0.553721	0.632139	0.656328	0.65003	0.60477	0.655867	0.600649	0.59653	0.527423	0.61014	0.623622	0.458933	0.634568
Parainflammation	0.897782	0.8243	0.862962	0.849821	0.85114	0.854074	0.823816	0.830717	0.840335	0.849203	0.868296	0.823012	0.85417	0.827754	0.851835	0.879096	0.859877	0.873691	0.834266	0.865199	0.825213	0.832384	0.778942	0.831933	0.824923	0.874331	0.866679	0.84651	0.796832	0.805627	0.84726	0.83607	0.862936	0.870145	0.868516	0.827881	0.832392	0.848027	0.846785	0.817995	0.840115	0.835875	0.808637	0.857852	0.857922	0.864996	0.80891	0.82907	0.844065
pDCs	0.704244	0.628816	0.642795	0.660483	0.662704	0.646586	0.580404	0.583029	0.61318	0.687053	0.687918	0.604696	0.626627	0.650337	0.644126	0.703772	0.651574	0.655831	0.63189	0.670739	0.629865	0.605403	0.60158	0.656046	0.598998	0.759042	0.730474	0.618638	0.638857	0.604147	0.646053	0.616434	0.708627	0.647933	0.680196	0.674834	0.634918	0.637788	0.652732	0.66664	0.670773	0.63923	0.579741	0.657463	0.62367	0.711202	0.627354	0.601559	0.654132
T_cell_co-inhibition	0.706775	0.628198	0.668156	0.682593	0.646878	0.68382	0.649488	0.642584	0.621436	0.63254	0.681135	0.648316	0.646589	0.623378	0.636671	0.675071	0.664988	0.63611	0.590629	0.655743	0.613864	0.629949	0.567966	0.581223	0.622736	0.704131	0.693178	0.63593	0.623299	0.578226	0.653666	0.644357	0.679637	0.654488	0.677071	0.626043	0.582247	0.636226	0.678293	0.606173	0.626635	0.622713	0.627617	0.63528	0.682037	0.668568	0.617732	0.579245	0.619009
T_cell_co-stimulation	0.714129	0.65955	0.658611	0.667364	0.622734	0.654112	0.634674	0.620286	0.607281	0.65365	0.666948	0.643931	0.632801	0.653889	0.626867	0.675306	0.662148	0.623159	0.602281	0.677921	0.623873	0.615182	0.597869	0.589479	0.611691	0.688643	0.691	0.643465	0.615478	0.586331	0.624019	0.647536	0.70366	0.661181	0.68442	0.632928	0.606672	0.626038	0.660793	0.623885	0.64546	0.630167	0.617629	0.622057	0.650015	0.678809	0.615239	0.582777	0.622667
T_helper_cells	0.951285	0.89836	0.938896	0.949468	0.918706	0.964206	0.849667	0.928391	0.91844	0.916268	0.940736	0.924158	0.899025	0.877061	0.907491	0.928856	0.937212	0.916755	0.867531	0.923182	0.858377	0.852371	0.807845	0.862411	0.902127	0.977615	0.95359	0.888697	0.833821	0.877859	0.925709	0.909818	0.957136	0.931671	0.957491	0.897562	0.892819	0.883732	0.947939	0.841179	0.906361	0.94078	0.836214	0.901174	0.952194	0.963941	0.855208	0.856627	0.856383
Tfh	0.609164	0.518844	0.500966	0.457877	0.548347	0.454462	0.467854	0.258011	0.309862	0.472631	0.629802	0.341698	0.403458	0.576793	0.510945	0.535342	0.451529	0.421454	0.432377	0.531704	0.527031	0.377257	0.451425	0.434526	0.528586	0.498955	0.680137	0.451936	0.409959	0.531748	0.44619	0.38315	0.669884	0.394676	0.394952	0.608264	0.542615	0.470607	0.555291	0.452981	0.550257	0.518301	0.49329	0.327134	0.357299	0.43601	0.560979	0.517641	0.544024
Th1_cells	0.637106	0.535154	0.59491	0.584159	0.513454	0.601046	0.57566	0.611176	0.466884	0.503366	0.56046	0.609554	0.588143	0.529099	0.526544	0.586686	0.60584	0.581443	0.499286	0.6011	0.514637	0.500452	0.613031	0.452822	0.514718	0.59515	0.572019	0.571298	0.495378	0.461785	0.564259	0.557516	0.561932	0.593863	0.569498	0.51109	0.479724	0.53972	0.591746	0.511756	0.560142	0.54532	0.519036	0.540844	0.623296	0.559544	0.483764	0.487757	0.524337
Th2_cells	0.633418	0.527316	0.580883	0.510267	0.597477	0.512702	0.559605	0.61011	0.552443	0.610536	0.589772	0.479046	0.514094	0.504954	0.500392	0.586329	0.584402	0.486855	0.539515	0.506294	0.560947	0.565158	0.555421	0.498572	0.535796	0.577384	0.562183	0.579655	0.615854	0.541343	0.464237	0.604859	0.578479	0.544942	0.602988	0.558045	0.498142	0.531015	0.565835	0.506582	0.527236	0.56488	0.463904	0.496267	0.528433	0.644168	0.504094	0.471936	0.574461
TIL	0.786082	0.735407	0.747085	0.756789	0.717183	0.752413	0.715681	0.706217	0.69392	0.730052	0.759956	0.721651	0.712626	0.731835	0.718752	0.760026	0.74511	0.706156	0.67378	0.736215	0.682659	0.702358	0.674949	0.669426	0.70754	0.785073	0.775944	0.705506	0.718162	0.676922	0.728784	0.726621	0.769228	0.73346	0.762607	0.711793	0.697616	0.719771	0.751408	0.697136	0.720179	0.713427	0.696744	0.712122	0.747163	0.760506	0.703882	0.656399	0.70468
Treg	0.81638	0.786018	0.795688	0.786396	0.792266	0.797078	0.775464	0.777405	0.784183	0.798272	0.807415	0.772845	0.785504	0.787715	0.788159	0.797496	0.800088	0.790726	0.779859	0.805373	0.779422	0.783674	0.753798	0.785605	0.781267	0.797288	0.80366	0.781461	0.775716	0.781698	0.789947	0.789714	0.808852	0.801139	0.805834	0.788884	0.785647	0.790597	0.793994	0.781105	0.76538	0.789472	0.758751	0.786641	0.787526	0.804401	0.783955	0.780553	0.789215
Type_I_IFN_Reponse	0.881772	0.759124	0.810645	0.806198	0.786943	0.79088	0.784956	0.841817	0.795929	0.763994	0.813324	0.789489	0.798375	0.760031	0.794514	0.858253	0.79355	0.864054	0.797516	0.795251	0.763213	0.769984	0.762954	0.752873	0.762014	0.828699	0.798161	0.786861	0.749412	0.729328	0.821341	0.775114	0.789106	0.828834	0.80328	0.755327	0.754359	0.784239	0.779975	0.767134	0.772635	0.765358	0.783404	0.81312	0.819377	0.794037	0.737504	0.747519	0.818048
Type_II_IFN_Reponse	0.874077	0.821409	0.901995	0.898318	0.883404	0.894645	0.895742	0.917232	0.873961	0.845932	0.86367	0.906267	0.895765	0.806992	0.858581	0.855573	0.894864	0.883231	0.792111	0.900858	0.781524	0.864378	0.790483	0.785137	0.803458	0.858543	0.867433	0.91077	0.804261	0.834225	0.907275	0.88654	0.842722	0.867719	0.874589	0.82419	0.810711	0.878987	0.88049	0.852515	0.807552	0.839369	0.877097	0.873626	0.895902	0.862418	0.821407	0.836915	0.825704
[truncated: 1,115 more columns]
