# Supplementary material for: Identification of differentially expressed genes at the single-cell level and prognosis prediction through bulk RNA sequencing data in breast cancer
Source: Front Genet. 2022 Sep 16;13:979829. doi: 10.3389/fgene.2022.979829 (PMC9523223; doi:10.3389/fgene.2022.979829)
Supplement: Supplementary file 6 [file Table1.XLSX]

## Sheet: Sheet1
gene	p_val	avg_log2FC	pct.1	pct.2	p_val_adj	celltype
MIR155HG	1.39805e-255	2.55762	0.556	0.023	3.66499e-251	B_cell
MTRNR2L1	4.76526e-222	0.908472	0.375	0.004	1.24921e-217	B_cell
LGALSL	9.35407e-219	1.28123	0.378	0.005	2.45217e-214	B_cell
PELI1	3.80787e-215	1.69764	0.553	0.035	9.98232e-211	B_cell
SLAMF1	9.83595e-209	1.65201	0.51	0.028	2.5785e-204	B_cell
THAP2	7.97669e-181	1.70912	0.395	0.015	2.09109e-176	B_cell
CTH	2.54029e-180	0.730174	0.336	0.007	6.65936e-176	B_cell
TUBB2A	2.2162e-178	1.01216	0.382	0.013	5.80978e-174	B_cell
MAP3K8	2.94022e-174	1.39628	0.444	0.025	7.7078e-170	B_cell
ARID5B	2.05781e-172	1.97432	0.674	0.087	5.39455e-168	B_cell
DUSP5	6.53074e-171	2.39034	0.526	0.048	1.71203e-166	B_cell
TES	4.83471e-170	1.28407	0.526	0.044	1.26742e-165	B_cell
TUBB2B	1.80248e-167	0.795057	0.27	0.001	4.72519e-163	B_cell
SLC7A1	1.61286e-165	0.59854	0.352	0.012	4.2281e-161	B_cell
CLECL1	4.34793e-163	1.57803	0.438	0.027	1.13981e-158	B_cell
TUBB4B	1.12209e-161	1.6851	0.714	0.115	2.94155e-157	B_cell
SLC7A5	1.20189e-161	1.07946	0.477	0.036	3.15076e-157	B_cell
FAM107B	2.05051e-156	2.00037	0.566	0.067	5.37541e-152	B_cell
FAM49A	3.33512e-155	0.819902	0.408	0.024	8.74301e-151	B_cell
KIF13B	7.70201e-148	0.636387	0.309	0.01	2.01908e-143	B_cell
MT-ATP8	7.97785e-147	0.547407	0.276	0.005	2.09139e-142	B_cell
TUBA1C	1.20531e-146	1.24947	0.549	0.062	3.15971e-142	B_cell
SERPINB9	7.09174e-146	1.04962	0.49	0.045	1.8591e-141	B_cell
CDK6	1.216e-143	0.727858	0.391	0.024	3.18773e-139	B_cell
HIPK2	1.9116e-142	0.936354	0.507	0.051	5.01125e-138	B_cell
CAST	2.46337e-142	1.36935	0.615	0.085	6.45772e-138	B_cell
NAMPT	4.38878e-140	1.23565	0.49	0.049	1.15052e-135	B_cell
NR3C1	8.40075e-140	1.03504	0.516	0.056	2.20226e-135	B_cell
CTNNAL1	5.87228e-137	0.615187	0.28	0.008	1.53942e-132	B_cell
TXNRD1	1.00599e-133	1.1766	0.365	0.024	2.6372e-129	B_cell
MTRNR2L12	4.00876e-133	1.69892	0.605	0.101	1.0509e-128	B_cell
TNIP1	5.32776e-133	0.67508	0.457	0.042	1.39667e-128	B_cell
SESN2	6.49501e-131	0.533458	0.27	0.008	1.70267e-126	B_cell
SPAG9	5.42423e-129	0.97136	0.418	0.036	1.42196e-124	B_cell
RELB	1.12674e-127	0.797805	0.418	0.036	2.95375e-123	B_cell
GABARAPL1	4.68243e-127	0.917848	0.322	0.017	1.2275e-122	B_cell
PABPC4	1.25456e-125	0.990015	0.51	0.063	3.28884e-121	B_cell
CYTOR	1.68271e-125	2.5386	0.668	0.151	4.41123e-121	B_cell
TPT1	6.90858e-124	2.00901	0.974	0.883	1.81109e-119	B_cell
PRNP	2.00507e-122	0.985725	0.359	0.026	5.2563e-118	B_cell
LRRFIP2	9.09102e-122	0.693463	0.362	0.026	2.38321e-117	B_cell
MAP1LC3B	1.22031e-121	1.66603	0.72	0.171	3.19904e-117	B_cell
EZR	5.97121e-121	1.43806	0.635	0.113	1.56535e-116	B_cell
FNBP1	9.94411e-120	1.01832	0.513	0.066	2.60685e-115	B_cell
MIR4435-2HG	1.53406e-119	1.33641	0.474	0.058	4.02153e-115	B_cell
BCL2	3.80563e-119	0.627117	0.365	0.028	9.97645e-115	B_cell
IGHG1	2.64149e-118	-6.51764	0.053	0.823	6.92467e-114	B_cell
ANKLE2	4.47808e-118	0.676381	0.339	0.023	1.17393e-113	B_cell
TAGLN2	1.94427e-116	1.40329	0.711	0.158	5.09691e-112	B_cell
IQGAP1	2.37968e-116	0.880199	0.533	0.075	6.23834e-112	B_cell
USP12	4.35947e-115	0.558285	0.312	0.019	1.14284e-110	B_cell
CD55	1.00439e-114	1.18945	0.566	0.091	2.633e-110	B_cell
NFE2L2	7.22121e-114	1.0393	0.503	0.067	1.89304e-109	B_cell
ODAPH	1.09709e-113	0.539636	0.181	0.001	2.87602e-109	B_cell
GJB2	7.12035e-112	0.593111	0.207	0.004	1.8666e-107	B_cell
SCGB2A2	7.76013e-112	-3.53235	0.056	0.806	2.03432e-107	B_cell
ARL8B	1.45575e-111	0.683256	0.388	0.037	3.81625e-107	B_cell
BIRC3	4.81006e-111	1.62207	0.648	0.127	1.26096e-106	B_cell
TARS	5.78682e-110	0.532671	0.355	0.03	1.51702e-105	B_cell
RRAD	6.3859e-109	0.850641	0.188	0.002	1.67406e-104	B_cell
GCLM	1.71357e-106	0.716823	0.22	0.007	4.49212e-102	B_cell
ABHD5	1.76769e-106	1.12092	0.395	0.042	4.63399e-102	B_cell
AHNAK	6.96223e-106	0.956837	0.48	0.068	1.82515e-101	B_cell
BZW1	1.02907e-105	0.875808	0.576	0.097	2.6977e-101	B_cell
ZBTB43	1.33601e-105	0.564441	0.296	0.019	3.50235e-101	B_cell
TNFRSF18	6.5657e-105	0.694054	0.477	0.065	1.7212e-100	B_cell
PEA15	7.31334e-105	0.562535	0.345	0.03	1.91719e-100	B_cell
SPHK1	3.2104e-104	0.699919	0.214	0.006	8.41606e-100	B_cell
AGO2	6.68537e-104	0.568892	0.309	0.022	1.75257e-99	B_cell
SLC3A2	1.43877e-102	1.71123	0.688	0.2	3.77174e-98	B_cell
EIF1	1.52242e-102	1.5014	0.974	0.879	3.99103e-98	B_cell
LMNA	9.04884e-102	1.48982	0.599	0.122	2.37215e-97	B_cell
MIR29B2CHG	4.95069e-101	0.712262	0.382	0.04	1.29782e-96	B_cell
FILIP1L	7.05676e-101	0.561167	0.184	0.003	1.84993e-96	B_cell
CYLD	1.20714e-100	0.615074	0.385	0.041	3.1645e-96	B_cell
PIM3	2.87651e-100	0.968311	0.457	0.064	7.54076e-96	B_cell
FAM89B	2.96187e-99	0.508057	0.309	0.024	7.76455e-95	B_cell
VIM	5.19422e-99	3.04782	0.796	0.376	1.36166e-94	B_cell
ARID5A	5.40678e-99	0.73797	0.362	0.036	1.41739e-94	B_cell
CEBPB	8.26848e-99	1.02106	0.461	0.066	2.16758e-94	B_cell
SMAP2	2.46894e-98	0.862771	0.487	0.073	6.47233e-94	B_cell
UBALD2	1.32581e-97	0.542789	0.375	0.04	3.47561e-93	B_cell
ELL2	4.86659e-97	1.24254	0.546	0.106	1.27578e-92	B_cell
GARS	1.01109e-96	0.645782	0.418	0.054	2.65057e-92	B_cell
TRIB1	2.60027e-96	1.25408	0.48	0.082	6.81662e-92	B_cell
CSNK1D	5.78993e-96	0.628661	0.388	0.045	1.51783e-91	B_cell
RAB21	3.23284e-95	0.756106	0.372	0.041	8.47489e-91	B_cell
ASNS	5.13743e-95	0.542102	0.332	0.031	1.34678e-90	B_cell
C2orf42	1.00453e-93	1.04186	0.194	0.006	2.63338e-89	B_cell
AC058791.1	1.21467e-93	0.505281	0.372	0.041	3.18427e-89	B_cell
MAP2K3	2.43732e-93	0.769997	0.322	0.03	6.38945e-89	B_cell
MTHFD2	9.56529e-93	1.16423	0.572	0.12	2.50754e-88	B_cell
HLA-C	1.06679e-92	-1.69995	0.812	0.924	2.79659e-88	B_cell
CDKN1A	6.6551e-92	1.25329	0.523	0.095	1.74463e-87	B_cell
ELK3	3.17125e-91	0.658785	0.342	0.036	8.31344e-87	B_cell
NEAT1	4.55472e-91	2.31317	0.895	0.638	1.19402e-86	B_cell
AQP3	1.12197e-90	0.933361	0.398	0.053	2.94126e-86	B_cell
RAP1B	2.45999e-90	1.09975	0.602	0.132	6.44887e-86	B_cell
MUCL1	3.23845e-89	-2.41876	0.109	0.748	8.48961e-85	B_cell
NFKB1	5.06526e-89	0.863717	0.316	0.031	1.32786e-84	B_cell
VMP1	7.22625e-89	1.30672	0.602	0.137	1.89436e-84	B_cell
SQSTM1	1.58305e-88	1.71839	0.743	0.256	4.14997e-84	B_cell
EHD1	3.90472e-88	0.591698	0.28	0.023	1.02362e-83	B_cell
FLNA	1.20722e-87	0.788174	0.345	0.039	3.16473e-83	B_cell
CXCL2	1.6302e-86	1.60097	0.211	0.01	4.27356e-82	B_cell
TUBA1B	3.36298e-86	1.4166	0.842	0.292	8.81605e-82	B_cell
CXCL1	1.73039e-85	1.62051	0.22	0.013	4.53622e-81	B_cell
TGFB1	1.34083e-84	0.605376	0.424	0.063	3.51498e-80	B_cell
PDE4B	3.15272e-84	0.831464	0.434	0.068	8.26486e-80	B_cell
CXCL8	7.94408e-84	1.8359	0.25	0.019	2.08254e-79	B_cell
FAM241A	5.58876e-83	0.55872	0.283	0.026	1.46509e-78	B_cell
TPM4	1.39e-82	1.16769	0.543	0.113	3.64389e-78	B_cell
LPXN	3.81293e-82	0.705798	0.434	0.07	9.99559e-78	B_cell
CLIC4	9.49171e-82	0.898577	0.516	0.102	2.48825e-77	B_cell
SLC38A1	1.30736e-81	0.741301	0.47	0.082	3.42725e-77	B_cell
IGHG3	3.2928e-81	-4.91163	0.079	0.7	8.63207e-77	B_cell
ANXA2	7.45026e-81	1.37008	0.743	0.254	1.95309e-76	B_cell
C16orf72	8.61008e-81	0.538695	0.414	0.063	2.25713e-76	B_cell
ANXA5	2.88581e-80	1.20336	0.609	0.148	7.56516e-76	B_cell
TIPARP	1.55767e-79	0.650705	0.253	0.021	4.08343e-75	B_cell
RHOH	3.06931e-79	0.629939	0.5	0.094	8.04619e-75	B_cell
CEBPG	3.99022e-79	0.520422	0.326	0.038	1.04604e-74	B_cell
FGL2	7.15637e-79	2.0117	0.382	0.063	1.87604e-74	B_cell
IFNGR2	2.2154e-78	0.861688	0.451	0.081	5.80767e-74	B_cell
ACTN4	1.19704e-75	0.628662	0.365	0.053	3.13804e-71	B_cell
SOD2	2.38664e-75	1.25139	0.391	0.064	6.25657e-71	B_cell
YWHAH	6.82066e-75	0.668731	0.447	0.081	1.78804e-70	B_cell
MT-ND4L	4.02858e-74	1.13383	0.599	0.156	1.05609e-69	B_cell
TNIP2	1.90714e-73	0.580818	0.266	0.027	4.99958e-69	B_cell
MCL1	1.97386e-73	1.55176	0.632	0.203	5.17448e-69	B_cell
HSPD1	1.99762e-73	1.63752	0.638	0.192	5.23676e-69	B_cell
RYBP	3.98078e-73	0.770246	0.329	0.043	1.04356e-68	B_cell
CFLAR	4.42441e-73	1.35389	0.691	0.238	1.15986e-68	B_cell
IGHG2	7.02822e-73	-3.30535	0.033	0.627	1.84245e-68	B_cell
GALNT2	1.04887e-72	0.606662	0.355	0.052	2.74963e-68	B_cell
B2M	1.5175e-72	-1.08807	0.97	0.99	3.97813e-68	B_cell
ANKRD11	4.97171e-72	0.852	0.484	0.098	1.30333e-67	B_cell
KLF6	1.65085e-71	1.39116	0.688	0.218	4.32771e-67	B_cell
ATP1B3	2.21849e-71	0.930327	0.461	0.092	5.81577e-67	B_cell
RB1CC1	3.7494e-71	0.542413	0.289	0.034	9.82904e-67	B_cell
ODC1	1.62663e-70	0.827581	0.411	0.074	4.26422e-66	B_cell
PTP4A1	2.25272e-70	0.602037	0.424	0.077	5.9055e-66	B_cell
FKBP11	7.35737e-70	-1.99725	0.536	0.777	1.92874e-65	B_cell
LRRFIP1	8.48312e-70	0.836294	0.493	0.105	2.22385e-65	B_cell
NUDT4	3.41926e-69	0.664021	0.368	0.059	8.96359e-65	B_cell
INSIG1	4.74863e-69	0.76543	0.319	0.044	1.24485e-64	B_cell
PFKFB3	4.59686e-68	0.817307	0.211	0.016	1.20507e-63	B_cell
HDLBP	5.55639e-68	0.885815	0.52	0.125	1.45661e-63	B_cell
BTG1	7.44334e-68	0.914571	0.868	0.399	1.95127e-63	B_cell
SARS	9.00373e-68	0.651758	0.451	0.091	2.36033e-63	B_cell
SNHG12	1.37229e-67	0.588541	0.247	0.025	3.59747e-63	B_cell
NDRG1	1.59039e-67	0.637893	0.27	0.031	4.16921e-63	B_cell
FKBP4	6.69458e-67	0.620196	0.296	0.038	1.75498e-62	B_cell
C11orf96	1.17817e-66	0.733618	0.109	0.001	3.08857e-62	B_cell
IFI6	2.36201e-66	-2.65269	0.191	0.663	6.19201e-62	B_cell
MXD1	3.03396e-66	0.525339	0.23	0.022	7.95352e-62	B_cell
ATP1A1	6.80759e-66	0.654177	0.329	0.049	1.78461e-61	B_cell
ATF4	1.11184e-65	1.24524	0.763	0.339	2.91469e-61	B_cell
ARHGAP5	4.14343e-65	0.505778	0.22	0.02	1.0862e-60	B_cell
FNDC3A	4.50014e-65	0.793501	0.493	0.113	1.17971e-60	B_cell
ARFGAP3	5.04541e-65	0.570496	0.438	0.086	1.32265e-60	B_cell
SAT1	1.323e-64	2.05764	0.891	0.554	3.46825e-60	B_cell
LPIN1	7.32877e-64	0.637563	0.349	0.057	1.92124e-59	B_cell
XBP1	7.95794e-64	-1.62038	0.638	0.846	2.08617e-59	B_cell
MT-ND1	1.12284e-63	1.35747	0.885	0.723	2.94353e-59	B_cell
TAF1D	3.32689e-63	1.06445	0.503	0.121	8.72145e-59	B_cell
SEC24A	5.59914e-63	0.538513	0.355	0.06	1.46781e-58	B_cell
RNF149	5.6536e-63	0.54671	0.434	0.087	1.48209e-58	B_cell
RPS21	1.21669e-62	1.45314	0.878	0.493	3.18956e-58	B_cell
OSER1	1.61524e-62	0.582238	0.319	0.048	4.23436e-58	B_cell
MKNK2	2.25332e-62	0.631326	0.336	0.055	5.90708e-58	B_cell
IGHG4	1.48462e-61	-3.92829	0.036	0.567	3.89193e-57	B_cell
DNTTIP2	1.74809e-61	0.609255	0.24	0.027	4.58261e-57	B_cell
CLIP1	1.77694e-61	0.544059	0.299	0.043	4.65824e-57	B_cell
PTPN1	2.83016e-61	0.665946	0.401	0.078	7.41927e-57	B_cell
MED10	9.17737e-61	0.570491	0.375	0.069	2.40585e-56	B_cell
G3BP2	9.46308e-61	0.517895	0.349	0.059	2.48075e-56	B_cell
MSN	1.6345e-60	0.553486	0.319	0.05	4.28483e-56	B_cell
UBE2B	2.74746e-60	0.814668	0.602	0.176	7.20246e-56	B_cell
EIF3J	3.74516e-60	0.93953	0.52	0.132	9.81793e-56	B_cell
S100A10	3.83464e-60	1.30481	0.668	0.258	1.00525e-55	B_cell
IFRD1	4.02216e-60	0.92904	0.391	0.077	1.05441e-55	B_cell
IDI1	4.96653e-60	0.648185	0.401	0.079	1.30198e-55	B_cell
ATG5	6.39662e-60	0.69428	0.289	0.043	1.67687e-55	B_cell
PAFAH1B1	6.85453e-60	0.632324	0.336	0.056	1.79691e-55	B_cell
RTN4	1.3363e-59	0.918579	0.497	0.12	3.5031e-55	B_cell
ARHGDIA	2.40278e-59	0.530399	0.444	0.096	6.29889e-55	B_cell
CXCL3	2.82493e-59	1.006	0.145	0.007	7.40556e-55	B_cell
RPL9	3.32222e-59	1.53859	0.967	0.8	8.70921e-55	B_cell
JUND	7.16394e-59	1.26393	0.51	0.133	1.87803e-54	B_cell
AMD1	3.05719e-58	0.719553	0.395	0.08	8.01443e-54	B_cell
YBX3	4.98927e-58	0.824071	0.322	0.054	1.30794e-53	B_cell
UPF2	6.92766e-58	0.725324	0.503	0.125	1.81609e-53	B_cell
CDV3	8.87639e-58	0.685542	0.438	0.1	2.32694e-53	B_cell
ISCA1	2.26575e-57	0.644667	0.306	0.049	5.93967e-53	B_cell
CYSTM1	1.01956e-56	0.566008	0.365	0.07	2.67277e-52	B_cell
CHD2	2.01261e-56	0.507494	0.375	0.073	5.27606e-52	B_cell
GNAS	2.54657e-56	0.902992	0.641	0.215	6.67583e-52	B_cell
LGALS3	3.7285e-56	1.13186	0.533	0.151	9.77427e-52	B_cell
SNX9	6.127e-56	0.696869	0.174	0.014	1.60619e-51	B_cell
EEF2	9.3353e-56	0.937904	0.809	0.342	2.44725e-51	B_cell
HMOX1	1.10562e-55	1.31664	0.181	0.016	2.89839e-51	B_cell
MT-ATP6	1.28845e-55	1.38303	0.901	0.827	3.37768e-51	B_cell
RAC1	1.77212e-55	0.625464	0.526	0.14	4.64561e-51	B_cell
JAK1	2.4056e-55	0.634822	0.457	0.108	6.30628e-51	B_cell
HNRNPDL	3.3061e-55	0.946478	0.684	0.238	8.66693e-51	B_cell
SRSF7	2.67717e-54	1.02719	0.648	0.219	7.01821e-50	B_cell
MYH9	2.73432e-54	0.5919	0.329	0.059	7.16802e-50	B_cell
RPS10	2.90027e-54	1.21988	0.786	0.319	7.60306e-50	B_cell
SLC38A2	3.19222e-54	0.99329	0.553	0.162	8.36841e-50	B_cell
DDIT4	1.7252e-53	1.44448	0.727	0.361	4.52261e-49	B_cell
MALAT1	1.96681e-53	0.988116	0.99	0.998	5.15599e-49	B_cell
MZB1	3.82328e-53	-1.46031	0.579	0.831	1.00227e-48	B_cell
NOP56	6.49708e-53	0.589645	0.418	0.095	1.70321e-48	B_cell
SH3GLB1	8.00569e-53	0.586626	0.441	0.105	2.09869e-48	B_cell
SERPINB1	1.52224e-52	0.609787	0.345	0.068	3.99056e-48	B_cell
TPM3	2.19279e-52	0.548481	0.536	0.148	5.7484e-48	B_cell
TNFAIP3	4.93378e-52	0.698719	0.349	0.07	1.29339e-47	B_cell
GADD45A	5.1869e-52	1.82755	0.484	0.15	1.35975e-47	B_cell
KTN1	7.76603e-52	0.700651	0.543	0.156	2.03586e-47	B_cell
HSPA9	1.29422e-51	0.629038	0.345	0.068	3.39278e-47	B_cell
CLEC2D	1.39955e-51	0.557321	0.293	0.05	3.66893e-47	B_cell
SLAMF7	3.01325e-51	0.866502	0.51	0.155	7.89924e-47	B_cell
HNRNPM	3.47475e-51	0.739847	0.493	0.132	9.10905e-47	B_cell
GEM	6.45813e-51	0.932962	0.145	0.01	1.693e-46	B_cell
CREM	1.03005e-50	0.985496	0.411	0.101	2.70027e-46	B_cell
CSRNP1	1.27781e-50	0.541878	0.207	0.024	3.34979e-46	B_cell
GLA	1.53029e-50	0.796645	0.326	0.065	4.01166e-46	B_cell
CD44	2.91211e-50	0.93378	0.628	0.228	7.63409e-46	B_cell
WTAP	3.25331e-50	0.554994	0.477	0.121	8.52854e-46	B_cell
ZFAS1	3.81285e-50	1.15307	0.576	0.184	9.99538e-46	B_cell
VCP	1.01251e-49	0.665012	0.51	0.144	2.6543e-45	B_cell
MT-CYB	1.34567e-49	1.12017	0.905	0.857	3.52768e-45	B_cell
TXN	7.01391e-49	1.28265	0.776	0.414	1.8387e-44	B_cell
MT-ND3	1.72713e-48	1.29517	0.914	0.885	4.52767e-44	B_cell
JMJD1C	2.73917e-48	0.834878	0.329	0.067	7.18072e-44	B_cell
SPCS2	3.12838e-48	-1.26209	0.658	0.798	8.20106e-44	B_cell
CMSS1	6.93096e-48	0.769897	0.28	0.05	1.81695e-43	B_cell
S100A11	7.04082e-48	1.05523	0.737	0.387	1.84575e-43	B_cell
LITAF	2.61208e-47	0.542386	0.418	0.103	6.84756e-43	B_cell
PPP2CA	2.6587e-47	0.544241	0.434	0.11	6.96978e-43	B_cell
HLA-B	9.93278e-47	-0.970785	0.845	0.945	2.60388e-42	B_cell
CSNK1A1	2.51239e-46	0.600099	0.454	0.122	6.58624e-42	B_cell
FTL	5.19707e-46	1.44287	0.957	0.95	1.36241e-41	B_cell
IGHM	5.41246e-46	-2.21849	0.184	0.66	1.41888e-41	B_cell
BAG3	9.16733e-46	0.780977	0.168	0.018	2.40321e-41	B_cell
RPL7A	1.10827e-45	0.991109	0.947	0.819	2.90534e-41	B_cell
HSP90AB1	1.39513e-45	1.93212	0.885	0.479	3.65733e-41	B_cell
WARS	2.44869e-45	0.549869	0.312	0.064	6.41923e-41	B_cell
BASP1	5.57262e-45	1.0766	0.487	0.159	1.46086e-40	B_cell
SLC25A3	6.00725e-45	0.747203	0.641	0.231	1.5748e-40	B_cell
AL121944.1	9.08673e-45	0.54193	0.247	0.041	2.38209e-40	B_cell
EIF4G2	1.94749e-44	0.611194	0.566	0.181	5.10535e-40	B_cell
RPL18	2.23698e-44	0.873157	0.957	0.885	5.86424e-40	B_cell
SKIL	3.09677e-44	0.575101	0.303	0.062	8.11818e-40	B_cell
MTRNR2L8	3.70849e-44	0.751828	0.51	0.165	9.7218e-40	B_cell
CCR7	4.55017e-44	1.39053	0.214	0.032	1.19283e-39	B_cell
CRYAB	6.17203e-44	2.87872	0.138	0.012	1.618e-39	B_cell
TNFRSF12A	1.02743e-43	0.723037	0.197	0.027	2.6934e-39	B_cell
RPS28	1.49454e-43	0.808876	0.97	0.946	3.91793e-39	B_cell
RPL37A	1.6134e-43	1.09988	0.977	0.888	4.22953e-39	B_cell
SFPQ	2.6739e-43	0.835225	0.5	0.153	7.00962e-39	B_cell
LRRC59	2.75582e-43	0.552282	0.431	0.116	7.22437e-39	B_cell
RPLP1	3.7245e-43	0.8553	0.997	0.997	9.76378e-39	B_cell
TIMP1	7.13861e-43	0.922132	0.526	0.169	1.87139e-38	B_cell
IGKC	9.66901e-43	-1.12274	0.51	0.898	2.53473e-38	B_cell
DDX21	1.06116e-42	1.06649	0.401	0.109	2.78182e-38	B_cell
CALML5	1.43343e-42	-1.47425	0.003	0.419	3.75773e-38	B_cell
CD59	2.46619e-42	1.248	0.467	0.14	6.46511e-38	B_cell
RPL41	2.57299e-42	0.7584	1	0.996	6.74508e-38	B_cell
SF1	3.02183e-42	0.568256	0.414	0.112	7.92173e-38	B_cell
PAPOLA	3.91175e-42	0.687297	0.53	0.171	1.02546e-37	B_cell
KMT2E	5.2784e-42	0.764571	0.464	0.136	1.38373e-37	B_cell
GPBP1	6.01741e-42	0.715335	0.457	0.133	1.57746e-37	B_cell
NAP1L1	1.49022e-41	0.809822	0.648	0.244	3.90661e-37	B_cell
PABPC1	3.1156e-41	0.799974	0.753	0.322	8.16754e-37	B_cell
EIF4H	3.37749e-41	0.58079	0.306	0.066	8.85408e-37	B_cell
SRSF5	3.2575e-40	0.658848	0.609	0.218	8.53953e-36	B_cell
H3F3B	3.29706e-40	1.07654	0.938	0.763	8.64325e-36	B_cell
SRGN	5.31884e-40	1.49929	0.737	0.541	1.39433e-35	B_cell
RPL36A	6.86005e-40	0.784056	0.773	0.335	1.79836e-35	B_cell
MT2A	7.15757e-40	2.47432	0.632	0.279	1.87636e-35	B_cell
IFI27	1.71177e-39	-1.6534	0.033	0.441	4.48741e-35	B_cell
RSL24D1	1.84548e-39	0.731535	0.655	0.258	4.83793e-35	B_cell
UBE2D3	2.6897e-39	0.85155	0.661	0.273	7.05105e-35	B_cell
EIF5	4.18263e-39	1.12761	0.688	0.304	1.09648e-34	B_cell
FAU	5.0867e-39	0.750499	0.977	0.897	1.33348e-34	B_cell
RSRP1	5.74628e-39	0.618154	0.497	0.16	1.50639e-34	B_cell
SBDS	2.72422e-38	0.566227	0.372	0.099	7.14155e-34	B_cell
PRRC2C	4.41737e-38	0.564822	0.447	0.136	1.15801e-33	B_cell
HNRNPA0	4.77113e-38	0.672299	0.451	0.135	1.25075e-33	B_cell
NSA2	4.9377e-38	0.51248	0.352	0.091	1.29442e-33	B_cell
TUBA1A	6.54406e-38	0.562552	0.27	0.057	1.71553e-33	B_cell
HNRNPU	6.60081e-38	0.782345	0.549	0.2	1.7304e-33	B_cell
ST13	9.56891e-38	0.820717	0.461	0.146	2.50849e-33	B_cell
MYC	1.10086e-37	1.22897	0.211	0.037	2.88591e-33	B_cell
SPEN	1.19599e-37	0.564726	0.148	0.017	3.13528e-33	B_cell
NACA	1.46373e-37	0.994633	0.921	0.685	3.83716e-33	B_cell
TUBA4A	1.74368e-37	0.685284	0.395	0.116	4.57106e-33	B_cell
RPL37	1.88499e-37	1.08946	0.964	0.857	4.9415e-33	B_cell
DYNC1I2	2.07075e-37	0.503755	0.227	0.042	5.42847e-33	B_cell
S100A6	2.14697e-37	0.615449	0.868	0.57	5.62829e-33	B_cell
GOLGB1	4.84965e-37	0.546418	0.352	0.094	1.27134e-32	B_cell
PLIN2	5.13017e-37	1.02218	0.237	0.047	1.34487e-32	B_cell
RPS24	6.97984e-37	0.839159	0.938	0.787	1.82976e-32	B_cell
MIF	7.22338e-37	-1.23293	0.395	0.673	1.89361e-32	B_cell
HSPA5	1.33638e-36	2.68646	0.609	0.309	3.50331e-32	B_cell
PMAIP1	2.67679e-36	0.504723	0.306	0.074	7.0172e-32	B_cell
TRIR	3.09015e-36	0.579379	0.576	0.208	8.10082e-32	B_cell
ANKRD12	5.17398e-36	0.931169	0.48	0.169	1.35636e-31	B_cell
RAN	8.33e-36	0.971937	0.678	0.304	2.18371e-31	B_cell
PCBP1	1.22148e-35	0.698182	0.641	0.262	3.20212e-31	B_cell
NPM1	1.24982e-35	0.803157	0.783	0.383	3.27641e-31	B_cell
EIF4E	2.20287e-35	0.823282	0.467	0.16	5.77481e-31	B_cell
RPL39	2.48946e-35	0.813983	0.987	0.958	6.52613e-31	B_cell
IGHGP	3.07398e-35	-2.73187	0.02	0.386	8.05843e-31	B_cell
RPL34	3.30632e-35	1.09485	0.997	0.951	8.66751e-31	B_cell
RPL36	4.97526e-35	0.776043	0.944	0.818	1.30427e-30	B_cell
RPS23	5.81474e-35	1.04916	0.961	0.853	1.52433e-30	B_cell
RPS12	7.45744e-35	1.12055	0.97	0.937	1.95497e-30	B_cell
H1FX	2.36597e-34	0.733803	0.414	0.134	6.20239e-30	B_cell
MT-ND5	2.82608e-34	1.23405	0.76	0.569	7.40858e-30	B_cell
RPS11	3.00481e-34	1.00249	0.951	0.828	7.8771e-30	B_cell
SGK1	4.78309e-34	0.621731	0.22	0.043	1.25389e-29	B_cell
AREG	5.67667e-34	0.512294	0.362	0.104	1.48814e-29	B_cell
RPS16	6.75057e-34	1.15175	0.947	0.866	1.76966e-29	B_cell
HNRNPAB	7.60441e-34	0.582157	0.375	0.111	1.9935e-29	B_cell
RPL28	1.0086e-33	0.733454	0.957	0.886	2.64405e-29	B_cell
SNRPB	1.22357e-33	0.664145	0.438	0.141	3.20759e-29	B_cell
PLP2	1.50372e-33	0.629825	0.553	0.214	3.94201e-29	B_cell
METAP2	1.68644e-33	0.555708	0.359	0.101	4.421e-29	B_cell
EEF1A1	1.95538e-33	1.15867	1	0.968	5.12604e-29	B_cell
SEC61A1	3.0665e-33	0.518219	0.47	0.161	8.03882e-29	B_cell
RHEB	3.40949e-33	0.743179	0.536	0.205	8.93797e-29	B_cell
SRSF3	4.22221e-33	0.784807	0.664	0.286	1.10685e-28	B_cell
NXT1	1.07551e-32	0.595847	0.263	0.062	2.81944e-28	B_cell
THUMPD3-AS1	1.20739e-32	0.536305	0.372	0.109	3.16517e-28	B_cell
DNAJB6	1.32185e-32	0.664469	0.398	0.126	3.46523e-28	B_cell
RSRC2	1.54862e-32	0.894344	0.484	0.172	4.05971e-28	B_cell
DNAAF1	1.62903e-32	0.545412	0.109	0.01	4.2705e-28	B_cell
RPL5	1.66187e-32	1.06451	0.931	0.755	4.35659e-28	B_cell
H2AFZ	2.24594e-32	1.27642	0.757	0.474	5.88774e-28	B_cell
ISG15	2.33695e-32	-1.75194	0.178	0.498	6.12632e-28	B_cell
MIDN	2.43194e-32	0.539743	0.266	0.064	6.37534e-28	B_cell
CYR61	4.31262e-32	1.64478	0.135	0.018	1.13055e-27	B_cell
ERBB2	4.58699e-32	-1.16747	0	0.333	1.20248e-27	B_cell
ZFP36L2	4.95808e-32	0.985884	0.625	0.298	1.29976e-27	B_cell
RPL26	6.7123e-32	0.822281	0.97	0.846	1.75963e-27	B_cell
SAA1	9.47327e-32	0.875379	0.118	0.013	2.48342e-27	B_cell
KDM6B	1.53971e-31	0.538789	0.191	0.035	4.03636e-27	B_cell
FXR1	1.75641e-31	0.505529	0.217	0.045	4.60442e-27	B_cell
TUBB	2.05084e-31	0.740808	0.444	0.156	5.37628e-27	B_cell
RPS9	3.75287e-31	0.9097	0.967	0.862	9.83815e-27	B_cell
SEC61G	7.84264e-31	-0.963637	0.668	0.789	2.05595e-26	B_cell
SRSF10	8.54844e-31	0.58546	0.349	0.104	2.24097e-26	B_cell
RPL30	1.82487e-30	0.954327	0.954	0.879	4.78389e-26	B_cell
ITM2C	1.86087e-30	-1.24481	0.47	0.661	4.87828e-26	B_cell
RPL13	1.92097e-30	0.95575	0.99	0.977	5.03582e-26	B_cell
CAMLG	1.94388e-30	0.508425	0.299	0.081	5.09589e-26	B_cell
LUC7L	2.32518e-30	0.51305	0.194	0.038	6.09545e-26	B_cell
UAP1	2.44547e-30	0.565678	0.345	0.102	6.41081e-26	B_cell
IGLC2	3.67321e-30	-0.996806	0.355	0.727	9.62932e-26	B_cell
SSR4	6.25765e-30	-0.777552	0.701	0.876	1.64044e-25	B_cell
RPL8	1.03304e-29	0.926418	0.97	0.907	2.70812e-25	B_cell
RPS3	1.70933e-29	1.08317	0.961	0.856	4.481e-25	B_cell
EIF2S2	2.04584e-29	0.771276	0.648	0.295	5.36316e-25	B_cell
CLIC1	3.46378e-29	0.530185	0.645	0.293	9.08031e-25	B_cell
PRPF4B	4.53789e-29	0.546199	0.257	0.065	1.18961e-24	B_cell
ACTG1	6.35789e-29	0.815423	0.832	0.477	1.66672e-24	B_cell
KRT19	1.12305e-28	-1.82613	0.043	0.363	2.94408e-24	B_cell
CYTIP	1.35536e-28	0.591414	0.484	0.194	3.55309e-24	B_cell
LDHA	3.01908e-28	0.660262	0.589	0.261	7.91452e-24	B_cell
KRT17	3.8829e-28	1.77995	0.171	0.033	1.0179e-23	B_cell
SDCBP	4.0228e-28	0.688386	0.309	0.09	1.05458e-23	B_cell
MT-ND2	4.94183e-28	0.816153	0.938	0.883	1.2955e-23	B_cell
TCP1	5.39374e-28	0.670135	0.352	0.113	1.41397e-23	B_cell
EIF5B	7.65906e-28	0.647123	0.609	0.265	2.00782e-23	B_cell
PLCG2	7.71056e-28	1.56286	0.253	0.067	2.02132e-23	B_cell
ERN1	1.13115e-27	0.813714	0.447	0.176	2.9653e-23	B_cell
MT-ND4	1.24744e-27	0.587832	0.947	0.908	3.27015e-23	B_cell
ABCF1	1.62068e-27	0.555647	0.247	0.063	4.24862e-23	B_cell
TOP1	1.80868e-27	0.811847	0.513	0.221	4.74147e-23	B_cell
ANKRD28	1.87789e-27	1.10806	0.582	0.323	4.9229e-23	B_cell
NOP53	4.71061e-27	0.871953	0.628	0.296	1.23489e-22	B_cell
PPP1R10	8.4774e-27	0.509877	0.293	0.085	2.22235e-22	B_cell
RPL24	1.33057e-26	0.774965	0.954	0.762	3.48808e-22	B_cell
SRSF2	1.90868e-26	0.600805	0.618	0.276	5.0036e-22	B_cell
RPS27	4.21086e-26	0.919535	0.997	0.986	1.10388e-21	B_cell
ITGB1	4.95846e-26	0.660456	0.372	0.127	1.29986e-21	B_cell
RBM39	6.06012e-26	0.682591	0.717	0.367	1.58866e-21	B_cell
SERBP1	6.24966e-26	0.561575	0.51	0.205	1.63835e-21	B_cell
RPL11	8.19892e-26	0.924228	0.98	0.909	2.14935e-21	B_cell
COX7A2	1.49229e-25	-0.909682	0.566	0.707	3.91203e-21	B_cell
EIF4A1	1.6829e-25	0.6228	0.408	0.149	4.41171e-21	B_cell
EIF1AX	1.81849e-25	0.66471	0.582	0.26	4.76717e-21	B_cell
BRD2	1.86032e-25	0.641255	0.516	0.207	4.87684e-21	B_cell
PCBP2	2.52871e-25	0.538634	0.638	0.29	6.62901e-21	B_cell
EEF1B2	3.20017e-25	0.993819	0.836	0.616	8.38925e-21	B_cell
SNHG8	4.03976e-25	0.766695	0.474	0.194	1.05902e-20	B_cell
ID3	5.12321e-25	1.01808	0.234	0.065	1.34305e-20	B_cell
SWAP70	6.48099e-25	0.51727	0.122	0.019	1.69899e-20	B_cell
TIFA	8.85576e-25	0.534298	0.339	0.115	2.32154e-20	B_cell
CCL2	1.24251e-24	0.869474	0.125	0.02	3.25723e-20	B_cell
RPLP2	3.54442e-24	1.14537	0.977	0.932	9.2917e-20	B_cell
IGLV3-1	4.79409e-24	-2.83128	0.102	0.371	1.25677e-19	B_cell
RPS14	5.87958e-24	0.773327	0.97	0.971	1.54133e-19	B_cell
TNFRSF17	7.02949e-24	-1.18499	0.266	0.501	1.84278e-19	B_cell
CCT2	7.27022e-24	0.539364	0.25	0.072	1.90589e-19	B_cell
UBC	9.02775e-24	1.225	0.908	0.781	2.36662e-19	B_cell
RPS29	9.85755e-24	1.1932	0.938	0.886	2.58416e-19	B_cell
UBA52	1.02369e-23	0.741561	0.934	0.72	2.68361e-19	B_cell
DST	1.08768e-23	0.543217	0.102	0.013	2.85134e-19	B_cell
CD79A	1.13496e-23	-1.05628	0.559	0.683	2.9753e-19	B_cell
RPL35A	1.91114e-23	0.78961	0.987	0.905	5.01006e-19	B_cell
ADM	2.06726e-23	0.546945	0.138	0.025	5.41932e-19	B_cell
SERTAD1	2.20597e-23	0.51723	0.23	0.062	5.78294e-19	B_cell
TUT4	3.95909e-23	0.522828	0.214	0.056	1.03787e-18	B_cell
RPS7	4.69968e-23	0.962993	0.947	0.804	1.23202e-18	B_cell
RPL14	5.31619e-23	0.803766	0.924	0.77	1.39364e-18	B_cell
IGHA1	6.81332e-23	2.57246	0.622	0.519	1.78611e-18	B_cell
SPCS1	7.16462e-23	-0.836217	0.559	0.694	1.87821e-18	B_cell
RACK1	7.74974e-23	0.800412	0.938	0.734	2.03159e-18	B_cell
TSC22D2	9.06407e-23	0.502517	0.118	0.019	2.37615e-18	B_cell
PRDX4	1.17789e-22	-0.925342	0.559	0.694	3.08784e-18	B_cell
PSMB9	1.74854e-22	-1.06187	0.095	0.371	4.58381e-18	B_cell
PPP1R15A	2.33592e-22	0.929241	0.582	0.282	6.12362e-18	B_cell
ARL4A	2.51667e-22	0.578053	0.168	0.038	6.59744e-18	B_cell
RPS3A	3.72599e-22	0.937766	0.97	0.882	9.76767e-18	B_cell
BTF3	4.14825e-22	0.711284	0.77	0.447	1.08746e-17	B_cell
HNRNPH3	5.26562e-22	0.684852	0.28	0.092	1.38038e-17	B_cell
RBM8A	5.5463e-22	0.540674	0.549	0.253	1.45396e-17	B_cell
IFITM1	6.90345e-22	-1.03403	0.007	0.251	1.80974e-17	B_cell
SPCS3	7.82313e-22	-1.05513	0.454	0.586	2.05083e-17	B_cell
CD63	1.13468e-21	0.707624	0.789	0.608	2.97456e-17	B_cell
HNRNPA2B1	1.13598e-21	0.605324	0.743	0.401	2.97798e-17	B_cell
RNMT	1.39364e-21	0.515795	0.257	0.081	3.65343e-17	B_cell
LGALS1	2.31709e-21	0.65184	0.72	0.529	6.07426e-17	B_cell
YWHAQ	2.52691e-21	0.533553	0.391	0.152	6.62428e-17	B_cell
HNRNPC	6.92983e-21	0.538378	0.595	0.279	1.81666e-16	B_cell
RPL3	6.96052e-21	0.623482	0.97	0.956	1.8247e-16	B_cell
RHOA	2.16313e-20	0.60331	0.651	0.338	5.67064e-16	B_cell
RPS27A	2.57641e-20	0.899713	0.99	0.951	6.75407e-16	B_cell
S100A9	2.68988e-20	-0.901203	0.013	0.248	7.05152e-16	B_cell
MORF4L1	2.98234e-20	0.517703	0.612	0.304	7.8182e-16	B_cell
ANXA1	3.1639e-20	0.935438	0.161	0.039	8.29415e-16	B_cell
CLK1	3.89149e-20	0.629863	0.47	0.206	1.02015e-15	B_cell
SERF2	4.80626e-20	-0.613232	0.855	0.917	1.25996e-15	B_cell
TYMP	5.35157e-20	0.713965	0.648	0.422	1.40291e-15	B_cell
DSTN	8.71147e-20	0.513865	0.507	0.227	2.28371e-15	B_cell
RPL22	1.45424e-19	0.796898	0.868	0.646	3.81228e-15	B_cell
HSPA1B	1.49046e-19	1.57824	0.319	0.65	3.90723e-15	B_cell
CCNL1	2.72163e-19	0.833826	0.484	0.219	7.13475e-15	B_cell
RGS1	2.80755e-19	-1.36053	0.342	0.568	7.35999e-15	B_cell
CHD1	3.76292e-19	0.526037	0.158	0.038	9.86449e-15	B_cell
YBX1	4.281e-19	1.03558	0.796	0.494	1.12226e-14	B_cell
IGHA2	4.70445e-19	-1.26734	0.454	0.219	1.23327e-14	B_cell
RPL6	4.89819e-19	0.827969	0.947	0.854	1.28406e-14	B_cell
RPS13	4.97005e-19	0.913172	0.944	0.847	1.3029e-14	B_cell
EMP3	6.76351e-19	0.614907	0.661	0.379	1.77305e-14	B_cell
PPIB	7.01908e-19	-0.887943	0.562	0.671	1.84005e-14	B_cell
STAT3	8.33188e-19	0.647373	0.336	0.129	2.1842e-14	B_cell
REL	1.24355e-18	1.18292	0.214	0.07	3.25997e-14	B_cell
RPL29	1.43301e-18	0.717142	0.938	0.832	3.75665e-14	B_cell
CACYBP	1.5903e-18	0.663231	0.299	0.111	4.16897e-14	B_cell
RPL10	2.75086e-18	0.572641	0.99	0.998	7.21137e-14	B_cell
PPIA	2.78274e-18	0.656381	0.714	0.403	7.29496e-14	B_cell
PSME2	3.28461e-18	-0.924841	0.28	0.485	8.61061e-14	B_cell
CTSZ	3.73391e-18	0.638977	0.47	0.238	9.78844e-14	B_cell
MT1E	4.61115e-18	0.707638	0.164	0.044	1.20881e-13	B_cell
RSL1D1	8.97212e-18	0.503956	0.303	0.119	2.35204e-13	B_cell
HEXIM1	1.40144e-17	0.569756	0.188	0.055	3.67388e-13	B_cell
TMSB4X	2.02572e-17	-1.29158	0.806	0.944	5.31042e-13	B_cell
SMS	2.1531e-17	0.530623	0.184	0.054	5.64435e-13	B_cell
FKBP2	4.22113e-17	-0.788739	0.625	0.721	1.10657e-12	B_cell
ABL2	4.32404e-17	0.501151	0.115	0.024	1.13355e-12	B_cell
MT1X	1.36332e-16	0.923246	0.296	0.12	3.57394e-12	B_cell
RHOB	1.5669e-16	0.672472	0.296	0.121	4.10762e-12	B_cell
RPL19	2.73778e-16	0.813248	0.954	0.916	7.1771e-12	B_cell
TSC22D1	3.06832e-16	0.569634	0.135	0.034	8.0436e-12	B_cell
IDH2	7.96212e-16	-0.883362	0.082	0.281	2.08727e-11	B_cell
ELOC	8.13827e-16	0.515888	0.388	0.171	2.13345e-11	B_cell
RPL15	8.44788e-16	0.674734	0.967	0.939	2.21461e-11	B_cell
DDX5	1.0101e-15	0.582678	0.812	0.543	2.64796e-11	B_cell
CALD1	1.47453e-15	0.975273	0.109	0.024	3.86549e-11	B_cell
NCL	1.82939e-15	0.69868	0.562	0.299	4.79574e-11	B_cell
IER3	2.10794e-15	1.26432	0.211	0.077	5.52596e-11	B_cell
KRT10	2.27053e-15	-0.758493	0.444	0.567	5.95219e-11	B_cell
COX6C	3.21782e-15	-1.44935	0.474	0.588	8.43552e-11	B_cell
TCEAL9	4.16938e-15	0.545749	0.135	0.036	1.093e-10	B_cell
RPL4	6.86898e-15	0.826224	0.888	0.652	1.8007e-10	B_cell
CD74	8.92689e-15	-1.39087	0.707	0.789	2.34019e-10	B_cell
NDUFA4	9.03601e-15	-0.732476	0.582	0.649	2.36879e-10	B_cell
ZFP36L1	1.05713e-14	0.570431	0.329	0.148	2.77126e-10	B_cell
RPL35	1.07902e-14	0.524133	0.957	0.916	2.82864e-10	B_cell
CYBA	1.18874e-14	-0.528253	0.72	0.881	3.11628e-10	B_cell
IGLL5	1.27265e-14	-3.86129	0.092	0.313	3.33625e-10	B_cell
CD79B	1.52983e-14	-0.79933	0.039	0.224	4.01045e-10	B_cell
RPL18A	3.38792e-14	0.674613	0.977	0.954	8.88144e-10	B_cell
DNAJA1	5.41757e-14	0.82274	0.493	0.272	1.42022e-09	B_cell
RPL32	8.08644e-14	0.718217	0.967	0.945	2.11986e-09	B_cell
SAP18	8.38911e-14	0.632231	0.592	0.315	2.19921e-09	B_cell
FUS	8.6167e-14	0.842769	0.372	0.177	2.25887e-09	B_cell
HSPA8	1.14974e-13	0.715138	0.641	0.387	3.01406e-09	B_cell
LY96	1.2838e-13	-0.945473	0.329	0.448	3.36549e-09	B_cell
SRP14	1.30256e-13	0.504331	0.783	0.58	3.41467e-09	B_cell
RPS8	1.42901e-13	0.719904	0.961	0.963	3.74616e-09	B_cell
RPSA	1.80244e-13	0.691731	0.868	0.632	4.72509e-09	B_cell
PSMB3	2.83357e-13	-0.753794	0.378	0.499	7.42819e-09	B_cell
ATP5IF1	3.26699e-13	-0.807494	0.276	0.44	8.56442e-09	B_cell
CD38	3.3817e-13	-0.867776	0.224	0.376	8.86514e-09	B_cell
NPC2	3.86961e-13	-0.90749	0.516	0.578	1.01442e-08	B_cell
LINC01480	4.21532e-13	0.806923	0.184	0.067	1.10505e-08	B_cell
RPS5	4.44557e-13	0.661503	0.934	0.884	1.16541e-08	B_cell
RDX	5.79958e-13	0.559332	0.237	0.095	1.52036e-08	B_cell
MYDGF	6.36631e-13	-0.876308	0.434	0.532	1.66893e-08	B_cell
RPLP0	1.19256e-12	0.737733	0.931	0.864	3.1263e-08	B_cell
FABP5	1.52148e-12	0.824588	0.171	0.061	3.98857e-08	B_cell
GADD45B	2.12807e-12	1.61059	0.48	0.292	5.57874e-08	B_cell
UQCRQ	2.31432e-12	-0.69938	0.526	0.589	6.067e-08	B_cell
DERL3	2.49698e-12	-0.710751	0.543	0.692	6.54583e-08	B_cell
HES1	3.17199e-12	0.626231	0.109	0.029	8.31538e-08	B_cell
PHLDA1	3.58347e-12	0.551462	0.135	0.042	9.39407e-08	B_cell
LY6E	3.61993e-12	-1.09838	0.151	0.317	9.48966e-08	B_cell
S100A8	7.2537e-12	-0.750187	0.01	0.152	1.90156e-07	B_cell
EIF3L	7.39105e-12	0.523125	0.368	0.191	1.93756e-07	B_cell
RPL38	8.27987e-12	0.900994	0.895	0.69	2.17057e-07	B_cell
TMED2	8.86753e-12	-0.805772	0.414	0.498	2.32462e-07	B_cell
ATF3	1.34674e-11	0.759214	0.24	0.105	3.53049e-07	B_cell
ENO1	1.69281e-11	0.647066	0.405	0.219	4.43771e-07	B_cell
RPS4X	1.87556e-11	0.50809	0.98	0.972	4.91679e-07	B_cell
RPS18	2.2255e-11	0.828478	0.98	0.99	5.83415e-07	B_cell
PIM2	2.22721e-11	-1.0209	0.309	0.433	5.83862e-07	B_cell
NFKBIA	2.51042e-11	0.758624	0.724	0.465	6.58107e-07	B_cell
B4GALT1	4.09253e-11	0.842745	0.158	0.058	1.07286e-06	B_cell
RPS15A	4.5272e-11	0.630052	0.964	0.958	1.18681e-06	B_cell
MARCKS	4.84328e-11	0.50103	0.345	0.173	1.26967e-06	B_cell
SLC25A6	6.26215e-11	0.556627	0.789	0.559	1.64162e-06	B_cell
IGLV2-23	9.01415e-11	-2.20378	0.013	0.145	2.36306e-06	B_cell
TXNIP	3.52705e-10	-0.571386	0.299	0.501	9.24617e-06	B_cell
KLF10	5.20807e-10	0.655267	0.118	0.039	1.36529e-05	B_cell
COPE	5.77323e-10	-0.687004	0.464	0.527	1.51345e-05	B_cell
RPS20	6.01109e-10	1.04223	0.921	0.787	1.57581e-05	B_cell
ZBP1	6.94303e-10	-0.56805	0.049	0.184	1.82011e-05	B_cell
HLA-DPA1	7.37334e-10	-1.23	0.125	0.292	1.93292e-05	B_cell
IGKV3-11	9.31028e-10	-1.64925	0.026	0.154	2.44069e-05	B_cell
XAF1	1.00313e-09	-0.523708	0.01	0.129	2.6297e-05	B_cell
UBE2L6	1.0304e-09	-0.611203	0.053	0.189	2.70118e-05	B_cell
SOX4	1.15349e-09	1.2284	0.188	0.083	3.02388e-05	B_cell
TMEM59	1.38899e-09	-0.525591	0.651	0.721	3.64125e-05	B_cell
EAF2	1.66702e-09	-0.513364	0.049	0.18	4.37008e-05	B_cell
KCNQ1OT1	1.86586e-09	0.540011	0.184	0.078	4.89134e-05	B_cell
LMAN1	3.00404e-09	-0.740708	0.365	0.446	7.87509e-05	B_cell
DAD1	3.5353e-09	-0.660694	0.329	0.427	9.26779e-05	B_cell
HERPUD1	4.30633e-09	0.698073	0.809	0.808	0.00011289	B_cell
HMGN3	4.90311e-09	-0.596856	0.132	0.27	0.000128535	B_cell
TMED9	6.27202e-09	-0.657811	0.405	0.479	0.000164421	B_cell
CHMP1B	6.41527e-09	0.828712	0.188	0.084	0.000168176	B_cell
SDC1	8.52311e-09	-0.639166	0.125	0.25	0.000223433	B_cell
RARRES3	9.91874e-09	-0.508644	0.033	0.153	0.00026002	B_cell
CCDC167	1.0264e-08	-0.535756	0.062	0.19	0.00026907	B_cell
PSAP	1.30004e-08	-0.584999	0.464	0.527	0.000340806	B_cell
ARHGDIB	1.82771e-08	-0.825896	0.079	0.211	0.000479133	B_cell
BTG2	3.24868e-08	-0.821268	0.329	0.441	0.00085164	B_cell
HLA-DMA	3.61021e-08	-0.849132	0.102	0.227	0.000946418	B_cell
CISD3	3.91224e-08	-0.507695	0.046	0.16	0.00102559	B_cell
PDIA4	6.29918e-08	-0.677151	0.234	0.34	0.00165133	B_cell
TPST2	8.17176e-08	-0.521761	0.099	0.212	0.00214223	B_cell
MEF2C	1.02272e-07	-0.531099	0.145	0.278	0.00268107	B_cell
CNN3	1.58067e-07	0.57342	0.132	0.055	0.00414372	B_cell
ANAPC11	2.1862e-07	-0.661339	0.283	0.375	0.00573113	B_cell
UQCR11	2.31547e-07	-0.529277	0.467	0.51	0.00607002	B_cell
CHMP5	2.43772e-07	-0.541473	0.086	0.2	0.00639048	B_cell
PSMB8	2.4893e-07	-0.536572	0.122	0.244	0.00652569	B_cell
BST2	2.50826e-07	-0.834041	0.339	0.401	0.0065754	B_cell
NDUFB3	3.88484e-07	-0.560638	0.109	0.221	0.0101841	B_cell
JCHAIN	3.92432e-07	1.48494	0.592	0.738	0.0102876	B_cell
IGLV2-11	5.08598e-07	-2.48072	0.016	0.106	0.0133329	B_cell
IFI35	5.39252e-07	-0.525291	0.062	0.164	0.0141365	B_cell
IGLC7	6.00756e-07	-1.00757	0.043	0.141	0.0157488	B_cell
DNAJB1	6.10825e-07	0.857264	0.349	0.511	0.0160128	B_cell
HLA-DQB1	7.10278e-07	-0.561349	0.145	0.286	0.0186199	B_cell
HSPA1A	8.11797e-07	2.57502	0.474	0.671	0.0212812	B_cell
RPS27L	1.04915e-06	-0.52144	0.493	0.527	0.0275036	B_cell
SDF2L1	1.47951e-06	-0.570633	0.461	0.502	0.0387853	B_cell
COL3A1	3.32461e-171	-3.82595	0.054	0.688	8.71546e-167	Tissue_stem_cells
FN1	1.81519e-160	-3.98856	0.078	0.712	4.75853e-156	Tissue_stem_cells
COL1A1	2.29717e-158	-3.94705	0.065	0.681	6.02203e-154	Tissue_stem_cells
PRSS23	1.49391e-135	-2.48332	0.023	0.496	3.91629e-131	Tissue_stem_cells
THY1	2.98695e-126	-3.15287	0.029	0.492	7.83028e-122	Tissue_stem_cells
TPPP3	3.61429e-126	-2.90411	0.062	0.588	9.47486e-122	Tissue_stem_cells
COL1A2	1.67839e-123	-3.72969	0.123	0.7	4.3999e-119	Tissue_stem_cells
NDUFA4L2	2.62192e-113	-3.19765	0.153	0.715	6.87337e-109	Tissue_stem_cells
SPARC	2.00607e-111	-3.44427	0.279	0.827	5.25891e-107	Tissue_stem_cells
TMSB4X6	2.75334e-111	-1.97403	0.9	0.996	7.21788e-107	Tissue_stem_cells
MT1A	1.19848e-108	5.32758	0.873	0.077	3.14181e-104	Tissue_stem_cells
CRIP16	1.32985e-104	-3.2103	0.127	0.65	3.48621e-100	Tissue_stem_cells
EIF16	8.49526e-98	1.65845	0.985	0.815	2.22703e-93	Tissue_stem_cells
PLXDC1	3.43675e-96	-1.94908	0.005	0.304	9.00944e-92	Tissue_stem_cells
COL5A2	1.01785e-95	-2.26793	0.036	0.431	2.66831e-91	Tissue_stem_cells
OLFML2A	2.81814e-95	-2.1117	0.012	0.338	7.38775e-91	Tissue_stem_cells
HIGD1B	6.47097e-91	-2.52199	0.05	0.462	1.69637e-86	Tissue_stem_cells
IFITM3	5.04617e-90	-2.24719	0.564	0.908	1.32285e-85	Tissue_stem_cells
IL6	4.61984e-89	6.42908	0.761	0.008	1.21109e-84	Tissue_stem_cells
IER36	1.28376e-88	3.78377	0.819	0.15	3.36537e-84	Tissue_stem_cells
NFKBIA5	1.19665e-82	2.82195	0.856	0.223	3.13703e-78	Tissue_stem_cells
CALD14	6.07431e-82	-2.10732	0.669	0.927	1.59238e-77	Tissue_stem_cells
MT2A6	8.57825e-81	2.26746	0.985	0.838	2.24879e-76	Tissue_stem_cells
HSP90AB16	4.33883e-78	2.0092	0.937	0.592	1.13742e-73	Tissue_stem_cells
PPP1R15A6	6.42722e-77	2.71444	0.804	0.173	1.6849e-72	Tissue_stem_cells
LGALS16	1.80582e-74	-2.03375	0.746	0.927	4.73395e-70	Tissue_stem_cells
H3F3B3	1.4508e-73	1.48929	0.991	0.838	3.80326e-69	Tissue_stem_cells
NOTCH3	4.19364e-72	-2.35135	0.181	0.619	1.09936e-67	Tissue_stem_cells
UACA	3.43636e-70	-2.26136	0.056	0.408	9.00841e-66	Tissue_stem_cells
SOD26	1.42116e-69	3.515	0.731	0.119	3.72558e-65	Tissue_stem_cells
CXCL26	7.99342e-69	6.10199	0.655	0.012	2.09547e-64	Tissue_stem_cells
CCL26	2.01951e-66	4.61297	0.713	0.112	5.29415e-62	Tissue_stem_cells
B2M6	1.23636e-65	-1.39741	0.982	0.992	3.24112e-61	Tissue_stem_cells
ACTB6	1.66561e-65	-1.72487	0.795	0.938	4.3664e-61	Tissue_stem_cells
DDX215	3.46512e-65	2.46927	0.744	0.177	9.08382e-61	Tissue_stem_cells
COL18A1	2.31421e-64	-2.39193	0.294	0.7	6.06669e-60	Tissue_stem_cells
NPM15	8.91198e-63	1.73402	0.897	0.481	2.33627e-58	Tissue_stem_cells
HSPD16	9.12391e-63	2.5679	0.709	0.142	2.39183e-58	Tissue_stem_cells
CRIP2	9.53248e-63	-2.1491	0.136	0.531	2.49894e-58	Tissue_stem_cells
RPL95	4.87798e-62	1.05532	0.977	0.846	1.27876e-57	Tissue_stem_cells
MMP11	1.02595e-61	-1.80465	0.003	0.192	2.68953e-57	Tissue_stem_cells
ACTA2	4.43469e-61	-2.91821	0.322	0.727	1.16255e-56	Tissue_stem_cells
CYCS5	4.96726e-61	2.01421	0.845	0.373	1.30217e-56	Tissue_stem_cells
AKAP12	1.30053e-60	2.71086	0.731	0.181	3.40934e-56	Tissue_stem_cells
SERF26	4.35965e-60	-1.56108	0.751	0.869	1.14288e-55	Tissue_stem_cells
LY6E6	1.98018e-59	-2.03253	0.052	0.365	5.19105e-55	Tissue_stem_cells
VCAN	2.43033e-58	-1.68343	0.008	0.212	6.3711e-54	Tissue_stem_cells
GMFG4	6.73332e-58	-1.22411	0.015	0.246	1.76514e-53	Tissue_stem_cells
YBX15	7.43461e-58	1.44697	0.919	0.588	1.94898e-53	Tissue_stem_cells
CDKN1A5	1.34907e-57	2.46829	0.693	0.154	3.53658e-53	Tissue_stem_cells
EIF56	3.18794e-57	2.28455	0.7	0.146	8.35717e-53	Tissue_stem_cells
TMSB10	4.91349e-57	-1.55399	0.776	0.908	1.28807e-52	Tissue_stem_cells
SLC3A26	1.61967e-56	2.30655	0.649	0.088	4.24598e-52	Tissue_stem_cells
IFI275	1.84287e-56	-2.38789	0.252	0.662	4.83107e-52	Tissue_stem_cells
IGFBP7	3.39998e-55	-1.49128	0.915	0.946	8.91304e-51	Tissue_stem_cells
CXCL86	5.64459e-55	6.97914	0.587	0.031	1.47973e-50	Tissue_stem_cells
SAT15	9.20471e-55	2.09141	0.799	0.273	2.41302e-50	Tissue_stem_cells
NREP	4.25955e-54	-1.41851	0.018	0.242	1.11664e-49	Tissue_stem_cells
SULF1	3.02263e-52	-1.34266	0.009	0.2	7.92381e-48	Tissue_stem_cells
MEF2C3	1.47495e-51	-1.92696	0.15	0.515	3.86657e-47	Tissue_stem_cells
TXN7	1.65363e-51	2.10294	0.832	0.415	4.335e-47	Tissue_stem_cells
CTSL5	2.06815e-51	2.55795	0.659	0.142	5.42167e-47	Tissue_stem_cells
GEM5	2.85795e-51	3.0019	0.634	0.115	7.49211e-47	Tissue_stem_cells
CD248	4.03678e-51	-1.14768	0.006	0.181	1.05824e-46	Tissue_stem_cells
HSP90AA15	5.3186e-51	1.83121	0.913	0.596	1.39427e-46	Tissue_stem_cells
NAMPT6	7.05066e-51	2.17606	0.644	0.112	1.84833e-46	Tissue_stem_cells
BGN	7.05712e-51	-2.21446	0.245	0.604	1.85002e-46	Tissue_stem_cells
FTL4	7.54931e-51	1.49303	0.965	0.896	1.97905e-46	Tissue_stem_cells
PDGFRB	1.88053e-50	-2.30165	0.316	0.669	4.92981e-46	Tissue_stem_cells
TUBB4B6	2.10282e-50	1.95128	0.678	0.177	5.51254e-46	Tissue_stem_cells
CREM6	3.86347e-50	2.84335	0.651	0.158	1.01281e-45	Tissue_stem_cells
UBC6	9.41299e-50	1.74924	0.862	0.477	2.46762e-45	Tissue_stem_cells
CXCL36	1.59864e-49	6.45743	0.525	0.004	4.19085e-45	Tissue_stem_cells
EDNRB	2.92891e-49	3.06351	0.584	0.081	7.67813e-45	Tissue_stem_cells
RRAS	2.04048e-48	-1.30764	0.04	0.296	5.34911e-44	Tissue_stem_cells
EMILIN1	2.80255e-47	-1.21292	0.016	0.215	7.34687e-43	Tissue_stem_cells
CARMN	1.12876e-46	-1.55168	0.061	0.342	2.95904e-42	Tissue_stem_cells
CST36	2.33215e-46	-1.86044	0.388	0.704	6.11372e-42	Tissue_stem_cells
PPIC	7.30265e-46	-1.20872	0.018	0.219	1.91439e-41	Tissue_stem_cells
HSPE16	9.14014e-46	1.81335	0.761	0.346	2.39609e-41	Tissue_stem_cells
SQSTM16	1.26873e-45	1.70343	0.68	0.181	3.32597e-41	Tissue_stem_cells
ADAMTS4	8.89226e-45	2.03948	0.642	0.142	2.33111e-40	Tissue_stem_cells
MYL63	6.89118e-44	-1.24024	0.829	0.896	1.80652e-39	Tissue_stem_cells
HLA-B6	7.80908e-44	-1.65363	0.666	0.838	2.04715e-39	Tissue_stem_cells
ATP1B35	5.92434e-43	1.88373	0.684	0.231	1.55306e-38	Tissue_stem_cells
RAN5	6.02845e-43	1.57555	0.796	0.369	1.58036e-38	Tissue_stem_cells
IFITM2	1.12734e-42	-1.75916	0.315	0.638	2.95531e-38	Tissue_stem_cells
LZTS1	1.50024e-42	-1.0411	0.008	0.165	3.93287e-38	Tissue_stem_cells
PPP1R14A	2.38332e-42	-1.93645	0.178	0.512	6.24788e-38	Tissue_stem_cells
IFI66	2.39142e-42	-2.82638	0.085	0.373	6.2691e-38	Tissue_stem_cells
SCGB2A26	2.15823e-41	-3.20578	0.067	0.327	5.65779e-37	Tissue_stem_cells
HMGN36	2.73569e-41	-1.34018	0.088	0.381	7.17161e-37	Tissue_stem_cells
AC100793.2	2.77399e-41	-0.973496	0.013	0.185	7.27202e-37	Tissue_stem_cells
FAU4	9.45149e-41	0.772287	0.968	0.835	2.47771e-36	Tissue_stem_cells
MYL9	1.17741e-40	-1.62848	0.431	0.765	3.08659e-36	Tissue_stem_cells
HMOX16	1.24458e-40	2.93438	0.465	0.012	3.26266e-36	Tissue_stem_cells
CMSS15	1.77193e-40	3.29853	0.508	0.058	4.64512e-36	Tissue_stem_cells
PGF	2.24641e-40	-1.75353	0.131	0.431	5.88897e-36	Tissue_stem_cells
ATP5F1E6	2.77872e-40	-1.41584	0.624	0.781	7.28442e-36	Tissue_stem_cells
NEURL1B	7.30207e-40	-1.10638	0.024	0.219	1.91424e-35	Tissue_stem_cells
COX4I2	7.77003e-40	-1.53513	0.071	0.335	2.03691e-35	Tissue_stem_cells
MGP3	8.42901e-40	-1.86179	0.48	0.735	2.20967e-35	Tissue_stem_cells
COX6C6	1.3003e-39	-2.11827	0.447	0.712	3.40874e-35	Tissue_stem_cells
PTMA	1.89111e-39	-0.741312	0.982	0.981	4.95754e-35	Tissue_stem_cells
PNRC16	2.52292e-39	1.60239	0.774	0.388	6.61382e-35	Tissue_stem_cells
CHN1	3.6543e-39	-1.57718	0.063	0.315	9.57975e-35	Tissue_stem_cells
TUBA1C6	3.69486e-39	1.7114	0.605	0.158	9.68607e-35	Tissue_stem_cells
EIF4A35	4.90356e-39	1.94375	0.574	0.127	1.28547e-34	Tissue_stem_cells
TPM15	7.80201e-39	-1.62488	0.408	0.692	2.0453e-34	Tissue_stem_cells
MAFF6	1.29542e-38	1.76726	0.519	0.065	3.39595e-34	Tissue_stem_cells
DCD	2.47861e-38	-1.08578	0	0.108	6.49769e-34	Tissue_stem_cells
OLFML2B	5.46587e-38	-1.26579	0.035	0.242	1.43288e-33	Tissue_stem_cells
EGFL6	6.75192e-38	-1.17365	0.008	0.154	1.77002e-33	Tissue_stem_cells
IGHG14	8.68504e-38	-1.04212	0.001	0.115	2.27678e-33	Tissue_stem_cells
ANXA56	1.23017e-37	1.87886	0.682	0.281	3.2249e-33	Tissue_stem_cells
RPS27L6	1.50176e-37	-1.65623	0.298	0.604	3.93685e-33	Tissue_stem_cells
CSPG4	1.6471e-37	-1.16602	0.028	0.223	4.31787e-33	Tissue_stem_cells
TIMP15	2.86062e-37	-2.62429	0.485	0.723	7.49911e-33	Tissue_stem_cells
MAP3K7CL	2.93782e-37	-1.50083	0.09	0.362	7.7015e-33	Tissue_stem_cells
AKR1C1	3.67575e-37	3.60392	0.429	0.004	9.63597e-33	Tissue_stem_cells
PLIN25	8.14724e-37	2.6538	0.495	0.069	2.1358e-32	Tissue_stem_cells
CCDC102B	1.47979e-36	-1.27062	0.038	0.25	3.87928e-32	Tissue_stem_cells
COL5A1	1.89888e-36	-0.945898	0.018	0.188	4.97792e-32	Tissue_stem_cells
POSTN	2.03564e-36	-1.80794	0.018	0.185	5.33643e-32	Tissue_stem_cells
RGS5	2.46365e-36	-1.87327	0.474	0.742	6.45847e-32	Tissue_stem_cells
ARID5B6	4.62836e-36	1.62291	0.728	0.327	1.21333e-31	Tissue_stem_cells
ATOX1	4.80351e-36	-1.51375	0.102	0.373	1.25924e-31	Tissue_stem_cells
NDUFB76	7.51742e-36	-1.56534	0.182	0.485	1.97069e-31	Tissue_stem_cells
THAP24	7.52787e-36	2.34198	0.429	0.012	1.97343e-31	Tissue_stem_cells
AGRN	7.62957e-36	-0.926001	0.012	0.162	2.00009e-31	Tissue_stem_cells
CEBPB6	1.20278e-35	1.48781	0.611	0.169	3.1531e-31	Tissue_stem_cells
SELENOW	2.16497e-35	-1.58022	0.226	0.535	5.67547e-31	Tissue_stem_cells
SRSF75	2.31642e-35	1.38432	0.684	0.258	6.0725e-31	Tissue_stem_cells
PDK4	5.88259e-35	2.47882	0.566	0.146	1.54212e-30	Tissue_stem_cells
S100A46	6.45169e-35	-2.25824	0.372	0.638	1.69131e-30	Tissue_stem_cells
OR51E1	1.85429e-34	-0.824374	0.012	0.158	4.86102e-30	Tissue_stem_cells
PCOLCE	1.85759e-34	-1.67748	0.124	0.4	4.86966e-30	Tissue_stem_cells
UBE2D36	2.003e-34	1.26393	0.728	0.315	5.25086e-30	Tissue_stem_cells
SPARCL1	7.36467e-34	-1.44045	0.466	0.738	1.93065e-29	Tissue_stem_cells
NCL5	7.6931e-34	1.3078	0.756	0.381	2.01675e-29	Tissue_stem_cells
GNL3	1.5707e-33	1.50111	0.503	0.085	4.11759e-29	Tissue_stem_cells
EVA1B	2.12508e-33	-1.54922	0.102	0.362	5.57089e-29	Tissue_stem_cells
JAG1	2.8341e-33	-1.57261	0.13	0.4	7.42959e-29	Tissue_stem_cells
ELOC3	3.43945e-33	1.69014	0.665	0.269	9.01651e-29	Tissue_stem_cells
CAMK2N1	1.20489e-32	-1.34206	0.054	0.269	3.15861e-28	Tissue_stem_cells
MAP1LC3B6	1.81088e-32	1.66988	0.558	0.158	4.74723e-28	Tissue_stem_cells
DNAJA16	1.95006e-32	1.85686	0.637	0.258	5.11209e-28	Tissue_stem_cells
CAVIN3	2.23429e-32	-1.75029	0.2	0.485	5.85718e-28	Tissue_stem_cells
TUBA1B5	2.28703e-32	0.956559	0.851	0.465	5.99546e-28	Tissue_stem_cells
ATF46	2.50793e-32	1.24177	0.686	0.288	6.57455e-28	Tissue_stem_cells
PLPP3	3.29029e-32	1.72408	0.501	0.1	8.6255e-28	Tissue_stem_cells
COL4A2	8.85544e-32	-1.75952	0.339	0.596	2.32145e-27	Tissue_stem_cells
BNIP3L5	1.10983e-31	2.24738	0.569	0.185	2.90942e-27	Tissue_stem_cells
FOXS1	1.27585e-31	-1.03888	0.033	0.215	3.34464e-27	Tissue_stem_cells
IFRD15	1.85926e-31	1.60938	0.534	0.138	4.87405e-27	Tissue_stem_cells
LHFPL6	3.40349e-31	-1.64567	0.336	0.608	8.92224e-27	Tissue_stem_cells
ADAM12	4.42761e-31	-0.550865	0.003	0.108	1.1607e-26	Tissue_stem_cells
TNFAIP35	5.05445e-31	1.89621	0.421	0.038	1.32502e-26	Tissue_stem_cells
IGKC6	7.28979e-31	-1.41945	0.011	0.142	1.91102e-26	Tissue_stem_cells
TM4SF1	8.70597e-31	2.52926	0.547	0.173	2.28227e-26	Tissue_stem_cells
MT-CO35	8.90856e-31	-0.805327	0.945	0.965	2.33538e-26	Tissue_stem_cells
HNRNPC5	1.36365e-30	1.12421	0.706	0.315	3.57481e-26	Tissue_stem_cells
BTG14	1.98903e-30	1.29193	0.776	0.415	5.21424e-26	Tissue_stem_cells
GADD45B6	3.68757e-30	3.01206	0.621	0.277	9.66697e-26	Tissue_stem_cells
EIF1AX5	4.47902e-30	1.14875	0.699	0.312	1.17418e-25	Tissue_stem_cells
MYC5	5.3369e-30	2.04398	0.571	0.2	1.39907e-25	Tissue_stem_cells
HSPA96	6.92429e-30	1.37056	0.529	0.135	1.8152e-25	Tissue_stem_cells
BEX3	7.94295e-30	-1.39379	0.153	0.419	2.08224e-25	Tissue_stem_cells
ANTXR1	9.64609e-30	-1.13526	0.042	0.231	2.52872e-25	Tissue_stem_cells
HNRNPA2B15	9.99963e-30	1.06515	0.789	0.454	2.6214e-25	Tissue_stem_cells
PTP4A3	1.00499e-29	-1.45724	0.083	0.312	2.63458e-25	Tissue_stem_cells
NID2	1.46841e-29	-0.817649	0.009	0.131	3.84944e-25	Tissue_stem_cells
2022-09-04	1.53552e-29	-1.33409	0.093	0.331	4.02536e-25	Tissue_stem_cells
COX6B16	2.86665e-29	-1.46498	0.382	0.619	7.51492e-25	Tissue_stem_cells
CHD16	3.66818e-29	1.57506	0.415	0.054	9.61613e-25	Tissue_stem_cells
OST46	4.35022e-29	-1.44385	0.344	0.592	1.14041e-24	Tissue_stem_cells
SNRPB6	6.6183e-29	1.26593	0.618	0.246	1.73499e-24	Tissue_stem_cells
VAMP5	7.75084e-29	-1.38643	0.082	0.308	2.03188e-24	Tissue_stem_cells
CD99	9.37476e-29	-1.40664	0.16	0.423	2.45759e-24	Tissue_stem_cells
GLA4	1.17455e-28	1.59504	0.388	0.027	3.07908e-24	Tissue_stem_cells
CDH6	1.18358e-28	-1.26318	0.072	0.288	3.10275e-24	Tissue_stem_cells
ITM2C2	1.28545e-28	-1.0762	0.038	0.215	3.36981e-24	Tissue_stem_cells
YPEL3	1.34305e-28	-0.953847	0.02	0.165	3.52081e-24	Tissue_stem_cells
HLA-C5	1.62109e-28	-1.66706	0.535	0.685	4.24968e-24	Tissue_stem_cells
FABP4	1.62345e-28	2.60537	0.406	0.042	4.25588e-24	Tissue_stem_cells
PSMB96	2.02769e-28	-1.15261	0.029	0.192	5.31559e-24	Tissue_stem_cells
CXCL110	2.40346e-28	1.88696	0.352	0.004	6.30066e-24	Tissue_stem_cells
TGIF16	2.78809e-28	1.43898	0.489	0.115	7.30898e-24	Tissue_stem_cells
EIF3J6	2.88741e-28	1.34687	0.535	0.154	7.56935e-24	Tissue_stem_cells
LDHA4	3.22887e-28	1.249	0.75	0.388	8.46448e-24	Tissue_stem_cells
C4orf48	3.54532e-28	-0.920505	0.023	0.177	9.29407e-24	Tissue_stem_cells
SMOC2	4.20054e-28	-1.14712	0.036	0.208	1.10117e-23	Tissue_stem_cells
GABARAPL16	4.49636e-28	1.46146	0.41	0.05	1.17872e-23	Tissue_stem_cells
CRYAB6	5.2556e-28	3.01539	0.601	0.3	1.37776e-23	Tissue_stem_cells
SEMA5A	5.41274e-28	-1.07862	0.029	0.192	1.41895e-23	Tissue_stem_cells
PNP5	9.04194e-28	1.49976	0.392	0.035	2.37034e-23	Tissue_stem_cells
ZFAS15	9.43537e-28	1.11061	0.703	0.331	2.47348e-23	Tissue_stem_cells
IFI44L	1.19063e-27	-1.10156	0.012	0.135	3.12123e-23	Tissue_stem_cells
DKK3	1.49737e-27	-1.0994	0.053	0.246	3.92535e-23	Tissue_stem_cells
SERHL2	1.92187e-27	-0.715259	0.005	0.104	5.03818e-23	Tissue_stem_cells
RPL245	1.97409e-27	0.690466	0.937	0.812	5.17508e-23	Tissue_stem_cells
FTH16	2.04272e-27	1.05369	0.995	0.958	5.35499e-23	Tissue_stem_cells
C11orf963	2.71224e-27	1.90346	0.656	0.3	7.11014e-23	Tissue_stem_cells
MTRNR2L126	3.50832e-27	1.32815	0.534	0.154	9.19705e-23	Tissue_stem_cells
EIF4A16	6.05893e-27	1.13439	0.707	0.342	1.58835e-22	Tissue_stem_cells
DNTTIP26	8.47637e-27	1.29157	0.397	0.046	2.22208e-22	Tissue_stem_cells
COL5A3	8.77887e-27	-1.01284	0.031	0.192	2.30138e-22	Tissue_stem_cells
H2AFZ3	9.73027e-27	1.4155	0.748	0.415	2.55079e-22	Tissue_stem_cells
ADAP2	9.97189e-27	-0.753052	0.023	0.169	2.61413e-22	Tissue_stem_cells
BTG35	1.04203e-26	1.25861	0.437	0.077	2.73168e-22	Tissue_stem_cells
MCL14	1.0471e-26	1.28528	0.652	0.292	2.74497e-22	Tissue_stem_cells
EIF1B5	1.13513e-26	1.2923	0.611	0.265	2.97574e-22	Tissue_stem_cells
PRNP6	1.22045e-26	1.33261	0.408	0.058	3.19942e-22	Tissue_stem_cells
MTHFD25	1.46472e-26	1.25539	0.635	0.265	3.83976e-22	Tissue_stem_cells
LINGO1	1.72975e-26	-0.59885	0.005	0.104	4.53453e-22	Tissue_stem_cells
LIF	1.85698e-26	2.13616	0.341	0.012	4.86808e-22	Tissue_stem_cells
ELL26	1.90165e-26	1.42705	0.393	0.05	4.98517e-22	Tissue_stem_cells
DNAJB15	1.97403e-26	3.37962	0.478	0.146	5.17493e-22	Tissue_stem_cells
ANXA6	2.45603e-26	-1.20392	0.067	0.265	6.43849e-22	Tissue_stem_cells
BTN3A22	3.69844e-26	-0.741819	0.015	0.142	9.69547e-22	Tissue_stem_cells
EEF1B25	4.00614e-26	0.865845	0.814	0.527	1.05021e-21	Tissue_stem_cells
CCT25	4.54294e-26	1.20811	0.46	0.108	1.19093e-21	Tissue_stem_cells
RCAN1	6.09719e-26	1.70042	0.396	0.054	1.59838e-21	Tissue_stem_cells
TOP16	6.12238e-26	1.25927	0.491	0.131	1.60498e-21	Tissue_stem_cells
FAM118A	6.47973e-26	-0.913316	0.02	0.158	1.69866e-21	Tissue_stem_cells
MT1X4	7.08847e-26	1.11357	0.719	0.381	1.85824e-21	Tissue_stem_cells
SNHG15	1.0938e-25	1.07759	0.459	0.104	2.8674e-21	Tissue_stem_cells
CCDC476	1.10579e-25	1.37107	0.406	0.069	2.89882e-21	Tissue_stem_cells
A2M	1.15102e-25	-1.6448	0.224	0.469	3.0174e-21	Tissue_stem_cells
HLA-A5	1.33134e-25	-1.24521	0.673	0.777	3.49011e-21	Tissue_stem_cells
ANO1	1.40791e-25	-1.23957	0.035	0.196	3.69083e-21	Tissue_stem_cells
UQCR116	2.18244e-25	-1.33508	0.331	0.569	5.72126e-21	Tissue_stem_cells
NOP58	3.1441e-25	1.17335	0.394	0.054	8.24225e-21	Tissue_stem_cells
NFE2L26	3.55887e-25	1.06859	0.48	0.115	9.32957e-21	Tissue_stem_cells
TBX2	3.72438e-25	-1.41406	0.086	0.296	9.76347e-21	Tissue_stem_cells
SRGN5	3.85854e-25	2.29417	0.414	0.081	1.01152e-20	Tissue_stem_cells
TCF4	4.60891e-25	-1.3569	0.203	0.462	1.20823e-20	Tissue_stem_cells
DNAJB96	4.76979e-25	1.46478	0.451	0.108	1.2504e-20	Tissue_stem_cells
RBM8A5	5.33097e-25	1.01524	0.6	0.235	1.39751e-20	Tissue_stem_cells
ITM2B	5.37063e-25	-1.33874	0.462	0.658	1.40791e-20	Tissue_stem_cells
AKR1C2	6.97554e-25	2.49891	0.326	0.012	1.82864e-20	Tissue_stem_cells
SBDS6	7.44296e-25	1.06792	0.599	0.231	1.95117e-20	Tissue_stem_cells
FOSL1	7.57651e-25	1.34512	0.324	0.008	1.98618e-20	Tissue_stem_cells
NR2F2	8.80777e-25	-1.27946	0.192	0.446	2.30896e-20	Tissue_stem_cells
TAGLN	9.1403e-25	-1.70199	0.574	0.758	2.39613e-20	Tissue_stem_cells
ADAMTS9	1.07021e-24	1.4685	0.482	0.138	2.80555e-20	Tissue_stem_cells
ADGRA2	1.21056e-24	-1.13215	0.038	0.2	3.17349e-20	Tissue_stem_cells
TMBIM66	2.12489e-24	1.07064	0.684	0.319	5.5704e-20	Tissue_stem_cells
TCP16	2.81614e-24	1.1574	0.492	0.15	7.38252e-20	Tissue_stem_cells
NOLC15	3.04086e-24	1.26894	0.359	0.046	7.9716e-20	Tissue_stem_cells
RSRC26	3.20148e-24	1.16479	0.583	0.238	8.39267e-20	Tissue_stem_cells
GSN	3.58477e-24	-1.34308	0.277	0.519	9.39748e-20	Tissue_stem_cells
LGALS3BP	4.20083e-24	-1.33599	0.072	0.265	1.10125e-19	Tissue_stem_cells
PFDN24	5.1023e-24	1.10309	0.62	0.277	1.33757e-19	Tissue_stem_cells
CCNL14	7.96142e-24	1.41593	0.522	0.185	2.08709e-19	Tissue_stem_cells
MYH95	8.46886e-24	-1.40023	0.265	0.5	2.22011e-19	Tissue_stem_cells
IL1RL1	9.08157e-24	3.08528	0.298	0	2.38073e-19	Tissue_stem_cells
ETS2	9.58819e-24	1.279	0.386	0.062	2.51354e-19	Tissue_stem_cells
BAG35	1.13864e-23	1.45554	0.413	0.088	2.98495e-19	Tissue_stem_cells
STAT16	1.41738e-23	-1.15489	0.04	0.2	3.71566e-19	Tissue_stem_cells
CCNH4	1.61066e-23	1.50194	0.387	0.073	4.22235e-19	Tissue_stem_cells
EIF3I5	1.63109e-23	1.16746	0.554	0.212	4.2759e-19	Tissue_stem_cells
REL4	1.86216e-23	1.39131	0.334	0.031	4.88166e-19	Tissue_stem_cells
NDUFS86	1.86881e-23	-1.16433	0.102	0.315	4.89908e-19	Tissue_stem_cells
ZNF532	1.99396e-23	-0.877975	0.02	0.146	5.22716e-19	Tissue_stem_cells
ARHGDIB5	2.15848e-23	-1.20346	0.124	0.35	5.65846e-19	Tissue_stem_cells
TMEM2196	2.27849e-23	-0.88291	0.053	0.227	5.97305e-19	Tissue_stem_cells
NOP16	2.32865e-23	1.18169	0.383	0.058	6.10455e-19	Tissue_stem_cells
PTP4A15	2.42233e-23	1.43136	0.416	0.092	6.35013e-19	Tissue_stem_cells
IFI354	2.6775e-23	-0.859212	0.018	0.142	7.01906e-19	Tissue_stem_cells
SPON2	3.86993e-23	-0.84142	0.015	0.131	1.0145e-18	Tissue_stem_cells
WTAP6	5.60647e-23	1.03886	0.539	0.188	1.46974e-18	Tissue_stem_cells
ATP13A35	7.01918e-23	1.30638	0.36	0.05	1.84008e-18	Tissue_stem_cells
RPS76	7.53655e-23	0.578798	0.954	0.85	1.97571e-18	Tissue_stem_cells
XBP14	9.5467e-23	0.825848	0.646	0.281	2.50267e-18	Tissue_stem_cells
COX7C6	9.61119e-23	-1.01893	0.586	0.746	2.51957e-18	Tissue_stem_cells
MSRB2	1.17242e-22	-0.69033	0.024	0.158	3.07351e-18	Tissue_stem_cells
CISD35	1.27129e-22	-0.996271	0.049	0.215	3.33269e-18	Tissue_stem_cells
SELENOK	1.31225e-22	1.01857	0.669	0.327	3.44008e-18	Tissue_stem_cells
ENTPD1	1.59607e-22	-0.724348	0.016	0.131	4.18409e-18	Tissue_stem_cells
UBB5	1.80007e-22	1.17497	0.898	0.738	4.71888e-18	Tissue_stem_cells
SERBP15	2.19311e-22	1.05183	0.615	0.304	5.74923e-18	Tissue_stem_cells
2022-03-02	2.35534e-22	-0.639363	0.012	0.119	6.17452e-18	Tissue_stem_cells
FSTL1	2.47347e-22	-1.15894	0.115	0.331	6.48419e-18	Tissue_stem_cells
ILF25	2.48356e-22	1.03369	0.464	0.127	6.51065e-18	Tissue_stem_cells
ATP5MC26	4.04121e-22	-1.22294	0.436	0.623	1.0594e-17	Tissue_stem_cells
H3F3A	4.75042e-22	-0.806392	0.757	0.8	1.24532e-17	Tissue_stem_cells
MTRNR2L85	5.02083e-22	1.06156	0.486	0.142	1.31621e-17	Tissue_stem_cells
LUM	5.05584e-22	-1.71715	0.045	0.204	1.32539e-17	Tissue_stem_cells
ITGA1	5.17136e-22	-1.25532	0.105	0.312	1.35567e-17	Tissue_stem_cells
HNRNPU5	7.80516e-22	0.938717	0.683	0.342	2.04612e-17	Tissue_stem_cells
GRPEL15	8.94815e-22	1.07932	0.342	0.046	2.34576e-17	Tissue_stem_cells
COL15A1	9.07688e-22	-0.676575	0.01	0.108	2.3795e-17	Tissue_stem_cells
CD446	1.05426e-21	1.3333	0.593	0.292	2.76374e-17	Tissue_stem_cells
RASL12	1.32915e-21	-0.901768	0.037	0.185	3.48437e-17	Tissue_stem_cells
IFI27L25	1.4875e-21	-1.06485	0.068	0.25	3.89949e-17	Tissue_stem_cells
SRSF34	1.70501e-21	0.949831	0.733	0.419	4.46968e-17	Tissue_stem_cells
MT-ND4L5	1.73232e-21	1.00459	0.481	0.15	4.54129e-17	Tissue_stem_cells
PTPN17	1.76012e-21	1.18532	0.37	0.065	4.61414e-17	Tissue_stem_cells
GCLM6	1.83706e-21	1.16718	0.331	0.038	4.81586e-17	Tissue_stem_cells
SFPQ5	1.9684e-21	0.868222	0.601	0.262	5.16015e-17	Tissue_stem_cells
CYBA6	1.97877e-21	-1.19489	0.128	0.342	5.18734e-17	Tissue_stem_cells
HNRNPAB5	2.10126e-21	1.10699	0.489	0.177	5.50846e-17	Tissue_stem_cells
MRVI1	2.16026e-21	-0.970611	0.05	0.212	5.66313e-17	Tissue_stem_cells
C20orf27	2.36187e-21	-1.05651	0.043	0.196	6.19164e-17	Tissue_stem_cells
SH3BGRL	2.45514e-21	-1.18928	0.216	0.45	6.43616e-17	Tissue_stem_cells
UQCRQ6	3.16813e-21	-1.30158	0.389	0.588	8.30526e-17	Tissue_stem_cells
ATP5IF16	3.90867e-21	-1.24358	0.159	0.377	1.02466e-16	Tissue_stem_cells
KLF65	4.68491e-21	1.50922	0.59	0.277	1.22815e-16	Tissue_stem_cells
AMD16	4.70464e-21	1.03268	0.478	0.15	1.23332e-16	Tissue_stem_cells
TPM2	4.97356e-21	-1.1953	0.539	0.715	1.30382e-16	Tissue_stem_cells
ENO16	5.23647e-21	1.08173	0.602	0.273	1.37274e-16	Tissue_stem_cells
KCNJ8	6.10129e-21	-1.02627	0.092	0.288	1.59945e-16	Tissue_stem_cells
YBX35	6.26951e-21	1.09668	0.658	0.327	1.64355e-16	Tissue_stem_cells
OAZ2	6.85728e-21	-1.38451	0.214	0.435	1.79764e-16	Tissue_stem_cells
RNF213	6.94635e-21	-1.10855	0.052	0.212	1.82098e-16	Tissue_stem_cells
CHMP1B5	6.99358e-21	1.65373	0.449	0.146	1.83337e-16	Tissue_stem_cells
TRAPPC15	7.85185e-21	-0.905152	0.055	0.219	2.05836e-16	Tissue_stem_cells
EID1	9.20572e-21	-1.13217	0.347	0.565	2.41328e-16	Tissue_stem_cells
COL12A1	1.00657e-20	-0.945212	0.052	0.212	2.63873e-16	Tissue_stem_cells
IL1R1	1.15655e-20	1.30814	0.318	0.035	3.0319e-16	Tissue_stem_cells
NHLRC3	1.22983e-20	-0.617887	0.013	0.115	3.22399e-16	Tissue_stem_cells
LMCD1	1.27542e-20	1.78689	0.403	0.108	3.34352e-16	Tissue_stem_cells
ZNF331	1.28926e-20	1.78404	0.338	0.054	3.37978e-16	Tissue_stem_cells
PDLIM2	1.41653e-20	-1.11967	0.083	0.265	3.71343e-16	Tissue_stem_cells
GUCY1B1	1.47136e-20	-0.954253	0.057	0.223	3.85717e-16	Tissue_stem_cells
MYLK	1.67079e-20	-1.65219	0.228	0.438	4.37996e-16	Tissue_stem_cells
BCL7C	2.01128e-20	-0.855501	0.062	0.231	5.27258e-16	Tissue_stem_cells
ODC14	2.02032e-20	1.13373	0.352	0.062	5.29627e-16	Tissue_stem_cells
CALM36	2.17139e-20	-1.07755	0.108	0.304	5.69229e-16	Tissue_stem_cells
TDO2	2.43274e-20	-0.754029	0.011	0.108	6.37743e-16	Tissue_stem_cells
NDUFB17	2.57379e-20	-1.21698	0.257	0.477	6.7472e-16	Tissue_stem_cells
KDM6B5	3.03195e-20	1.0365	0.386	0.081	7.94826e-16	Tissue_stem_cells
HCFC1R1	4.16453e-20	-1.28136	0.117	0.315	1.09173e-15	Tissue_stem_cells
CALHM2	4.26314e-20	-0.59599	0.029	0.158	1.11758e-15	Tissue_stem_cells
LASP1	4.42616e-20	-0.84519	0.039	0.181	1.16032e-15	Tissue_stem_cells
TXNRD16	5.00563e-20	1.20824	0.329	0.05	1.31223e-15	Tissue_stem_cells
SERTAD16	5.26097e-20	1.36764	0.38	0.085	1.37916e-15	Tissue_stem_cells
RBP1	5.38025e-20	-0.611831	0.014	0.115	1.41043e-15	Tissue_stem_cells
SEPHS2	5.91253e-20	1.35713	0.356	0.073	1.54997e-15	Tissue_stem_cells
DNPH15	6.85822e-20	-0.791467	0.032	0.165	1.79788e-15	Tissue_stem_cells
EFEMP2	7.26173e-20	-0.663472	0.029	0.158	1.90366e-15	Tissue_stem_cells
TIPARP6	7.88707e-20	1.17465	0.348	0.065	2.0676e-15	Tissue_stem_cells
RPS54	8.26307e-20	0.560984	0.968	0.873	2.16616e-15	Tissue_stem_cells
CD246	1.03548e-19	-1.24062	0.073	0.246	2.7145e-15	Tissue_stem_cells
EHD2	1.36481e-19	-0.885738	0.07	0.238	3.57786e-15	Tissue_stem_cells
TMED55	1.50978e-19	1.05001	0.326	0.05	3.95789e-15	Tissue_stem_cells
COMMD6	1.63026e-19	-1.1272	0.457	0.631	4.27373e-15	Tissue_stem_cells
EIF4E7	1.80565e-19	1.17583	0.496	0.196	4.73352e-15	Tissue_stem_cells
CCT54	1.8448e-19	0.966808	0.438	0.138	4.83613e-15	Tissue_stem_cells
PRDX56	1.91147e-19	-1.09957	0.149	0.358	5.01091e-15	Tissue_stem_cells
NR4A13	1.93408e-19	1.21492	0.492	0.188	5.07019e-15	Tissue_stem_cells
EBNA1BP2	1.93478e-19	1.1472	0.378	0.092	5.07203e-15	Tissue_stem_cells
PNO14	2.31769e-19	1.09828	0.32	0.046	6.07582e-15	Tissue_stem_cells
SAP183	2.50246e-19	0.970646	0.67	0.365	6.56019e-15	Tissue_stem_cells
ARHGEF17	3.15123e-19	-0.887292	0.042	0.185	8.26096e-15	Tissue_stem_cells
CAV2	3.23096e-19	-1.26264	0.192	0.4	8.46996e-15	Tissue_stem_cells
VCAM1	3.45383e-19	-0.762251	0.012	0.108	9.05421e-15	Tissue_stem_cells
TAF74	3.72763e-19	0.855363	0.454	0.138	9.77198e-15	Tissue_stem_cells
AES	3.87995e-19	-0.851524	0.048	0.196	1.01713e-14	Tissue_stem_cells
EIF2S25	3.93266e-19	1.07353	0.564	0.273	1.03095e-14	Tissue_stem_cells
NFKBIZ	4.48658e-19	1.08129	0.378	0.085	1.17616e-14	Tissue_stem_cells
FGFR1	4.52784e-19	0.927046	0.363	0.077	1.18697e-14	Tissue_stem_cells
PABPC16	4.92643e-19	0.780588	0.76	0.488	1.29146e-14	Tissue_stem_cells
TRPC6	4.99134e-19	-0.511888	0.012	0.108	1.30848e-14	Tissue_stem_cells
CBX62	5.47934e-19	-1.20327	0.079	0.25	1.43641e-14	Tissue_stem_cells
SSTR2	5.7017e-19	1.17895	0.402	0.108	1.4947e-14	Tissue_stem_cells
KPNA24	6.72554e-19	1.08128	0.341	0.069	1.7631e-14	Tissue_stem_cells
CKLF5	7.83783e-19	-0.642157	0.02	0.131	2.05469e-14	Tissue_stem_cells
RSL1D15	8.58641e-19	0.90184	0.536	0.231	2.25093e-14	Tissue_stem_cells
TSPYL25	9.81618e-19	0.92281	0.294	0.031	2.57331e-14	Tissue_stem_cells
STMP1	1.03487e-18	-0.744977	0.061	0.223	2.7129e-14	Tissue_stem_cells
RPL36AL5	1.04005e-18	0.66762	0.856	0.615	2.7265e-14	Tissue_stem_cells
HNRNPM6	1.14621e-18	0.758335	0.558	0.242	3.00479e-14	Tissue_stem_cells
ARPC5	1.17753e-18	-1.31782	0.305	0.508	3.08689e-14	Tissue_stem_cells
CHCHD105	1.19071e-18	-1.20763	0.235	0.442	3.12145e-14	Tissue_stem_cells
PFN1	1.20072e-18	-1.19028	0.62	0.688	3.14769e-14	Tissue_stem_cells
PA2G46	1.37091e-18	0.994539	0.48	0.188	3.59383e-14	Tissue_stem_cells
STAT35	1.3893e-18	0.883296	0.506	0.192	3.64204e-14	Tissue_stem_cells
PSMD12	1.5504e-18	1.0228	0.395	0.115	4.06437e-14	Tissue_stem_cells
TCEAL8	1.66468e-18	-1.05973	0.104	0.288	4.36397e-14	Tissue_stem_cells
COQ10B5	1.73368e-18	0.938203	0.368	0.081	4.54485e-14	Tissue_stem_cells
ASPN	1.77742e-18	-1.10345	0.037	0.169	4.65951e-14	Tissue_stem_cells
CD596	1.88572e-18	0.927661	0.738	0.45	4.94343e-14	Tissue_stem_cells
NOP565	2.06076e-18	0.883938	0.439	0.15	5.40228e-14	Tissue_stem_cells
COL4A1	2.13737e-18	-1.36344	0.449	0.604	5.60311e-14	Tissue_stem_cells
PROCR	2.44712e-18	1.20863	0.322	0.05	6.41513e-14	Tissue_stem_cells
CLEC11A	2.65492e-18	-0.991383	0.031	0.154	6.95988e-14	Tissue_stem_cells
NDUFS2	2.72658e-18	1.08562	0.364	0.085	7.14773e-14	Tissue_stem_cells
HERPUD15	2.90125e-18	0.966987	0.491	0.185	7.60563e-14	Tissue_stem_cells
C4orf36	3.35688e-18	-1.21779	0.265	0.465	8.80007e-14	Tissue_stem_cells
BZW16	3.52299e-18	0.976793	0.484	0.192	9.23552e-14	Tissue_stem_cells
HSPA65	3.80208e-18	3.75745	0.242	0.004	9.96714e-14	Tissue_stem_cells
PPP2CA6	3.99346e-18	1.00956	0.453	0.162	1.04689e-13	Tissue_stem_cells
GTPBP46	4.25396e-18	1.03699	0.297	0.042	1.11518e-13	Tissue_stem_cells
PSMC4	4.63083e-18	0.944536	0.404	0.119	1.21397e-13	Tissue_stem_cells
EBF1	4.73781e-18	-1.32459	0.119	0.304	1.24202e-13	Tissue_stem_cells
GPBP16	4.79698e-18	0.882129	0.475	0.165	1.25753e-13	Tissue_stem_cells
TAF1D5	5.12803e-18	1.00485	0.434	0.15	1.34431e-13	Tissue_stem_cells
MEDAG	5.38907e-18	1.96102	0.246	0.008	1.41275e-13	Tissue_stem_cells
PNPLA85	5.64059e-18	1.05221	0.325	0.062	1.47868e-13	Tissue_stem_cells
FAM213A	6.08769e-18	-0.886742	0.041	0.177	1.59589e-13	Tissue_stem_cells
C1orf122	8.14057e-18	-0.946587	0.07	0.231	2.13405e-13	Tissue_stem_cells
PLAC9	8.63819e-18	-1.28546	0.234	0.435	2.2645e-13	Tissue_stem_cells
ICAM15	8.89692e-18	1.28668	0.277	0.031	2.33233e-13	Tissue_stem_cells
NAF1	9.04959e-18	1.12914	0.249	0.012	2.37235e-13	Tissue_stem_cells
SERPINF1	9.44223e-18	-1.42009	0.147	0.335	2.47528e-13	Tissue_stem_cells
GHITM	9.94528e-18	0.942733	0.462	0.169	2.60715e-13	Tissue_stem_cells
NFIL3	1.05961e-17	1.06304	0.267	0.023	2.77777e-13	Tissue_stem_cells
MTIF36	1.07217e-17	-0.957156	0.064	0.219	2.81068e-13	Tissue_stem_cells
HNRNPH35	1.08077e-17	0.893635	0.504	0.204	2.83323e-13	Tissue_stem_cells
LAMTOR26	1.08084e-17	-0.847894	0.052	0.196	2.83342e-13	Tissue_stem_cells
PNKD	1.12228e-17	-0.852635	0.048	0.188	2.94207e-13	Tissue_stem_cells
TSPO6	1.13677e-17	-1.15767	0.19	0.392	2.98003e-13	Tissue_stem_cells
GJC1	1.14101e-17	-1.10368	0.149	0.35	2.99117e-13	Tissue_stem_cells
ISG156	1.23114e-17	-2.08923	0.214	0.431	3.22743e-13	Tissue_stem_cells
COX5B6	1.25672e-17	-1.23205	0.373	0.546	3.29449e-13	Tissue_stem_cells
HSPA56	1.32802e-17	1.06828	0.518	0.227	3.4814e-13	Tissue_stem_cells
CD556	1.44441e-17	1.20484	0.328	0.069	3.78653e-13	Tissue_stem_cells
ZNHIT1	1.56773e-17	-1.20406	0.123	0.308	4.10981e-13	Tissue_stem_cells
WDR435	1.74496e-17	0.936741	0.319	0.054	4.57442e-13	Tissue_stem_cells
ANGPTL4	2.08027e-17	1.2218	0.344	0.073	5.45342e-13	Tissue_stem_cells
SNHG84	2.49258e-17	0.828887	0.476	0.181	6.53429e-13	Tissue_stem_cells
BOLA3	2.54373e-17	-0.880894	0.041	0.173	6.66838e-13	Tissue_stem_cells
TCEAL4	3.04842e-17	-1.16566	0.139	0.331	7.99143e-13	Tissue_stem_cells
BTF35	3.09368e-17	0.585611	0.862	0.65	8.11008e-13	Tissue_stem_cells
NEAT15	3.1549e-17	1.04839	0.858	0.746	8.27056e-13	Tissue_stem_cells
LAMC1	3.24739e-17	-1.19936	0.146	0.335	8.51303e-13	Tissue_stem_cells
PTN	4.91432e-17	-1.11023	0.047	0.185	1.28829e-12	Tissue_stem_cells
BLOC1S1	5.11861e-17	-1.03168	0.092	0.262	1.34184e-12	Tissue_stem_cells
CTSA	5.89618e-17	-0.789441	0.027	0.138	1.54568e-12	Tissue_stem_cells
CAV1	6.21461e-17	-0.881958	0.431	0.631	1.62916e-12	Tissue_stem_cells
PLXND1	6.69367e-17	-0.66142	0.022	0.127	1.75474e-12	Tissue_stem_cells
GOLIM4	6.75902e-17	-1.35668	0.082	0.246	1.77188e-12	Tissue_stem_cells
GUCY1A1	6.8529e-17	-1.0082	0.111	0.292	1.79649e-12	Tissue_stem_cells
TBCB	7.8113e-17	-0.98169	0.127	0.312	2.04773e-12	Tissue_stem_cells
EIF2S14	8.29307e-17	0.902364	0.352	0.088	2.17403e-12	Tissue_stem_cells
FRZB	8.40847e-17	-1.22418	0.118	0.296	2.20428e-12	Tissue_stem_cells
RBM394	8.71033e-17	0.685077	0.679	0.381	2.28341e-12	Tissue_stem_cells
HBP16	9.05522e-17	0.818706	0.326	0.065	2.37382e-12	Tissue_stem_cells
RELB5	9.6539e-17	0.758231	0.277	0.035	2.53077e-12	Tissue_stem_cells
HNRNPA33	1.02346e-16	0.701747	0.637	0.342	2.68299e-12	Tissue_stem_cells
CD814	1.04254e-16	-1.11594	0.131	0.315	2.73302e-12	Tissue_stem_cells
ERRFI1	1.12426e-16	1.18161	0.368	0.104	2.94725e-12	Tissue_stem_cells
MGST3	1.35599e-16	-1.1327	0.351	0.542	3.55474e-12	Tissue_stem_cells
COL6A1	1.46971e-16	-1.49895	0.253	0.442	3.85285e-12	Tissue_stem_cells
ZBTB202	1.51551e-16	-1.28206	0.15	0.335	3.97291e-12	Tissue_stem_cells
IFITM15	1.60596e-16	-1.17784	0.115	0.3	4.21003e-12	Tissue_stem_cells
BMP1	1.93288e-16	-0.541645	0.018	0.115	5.06704e-12	Tissue_stem_cells
TSPAN15	1.93301e-16	-0.693386	0.016	0.108	5.0674e-12	Tissue_stem_cells
PPP1R105	2.03247e-16	1.0775	0.341	0.088	5.32812e-12	Tissue_stem_cells
DDX244	2.055e-16	0.787862	0.522	0.227	5.38718e-12	Tissue_stem_cells
CCL20	2.55739e-16	4.65474	0.226	0.008	6.70419e-12	Tissue_stem_cells
PEA155	2.57244e-16	0.925458	0.391	0.131	6.74366e-12	Tissue_stem_cells
CCT45	2.80383e-16	0.746759	0.469	0.185	7.35024e-12	Tissue_stem_cells
NABP1	2.9276e-16	0.917999	0.275	0.038	7.67471e-12	Tissue_stem_cells
TIMP25	3.01855e-16	-1.0637	0.113	0.288	7.91314e-12	Tissue_stem_cells
EVL	3.20984e-16	-0.764168	0.019	0.115	8.41461e-12	Tissue_stem_cells
INSIG16	3.31087e-16	1.15039	0.264	0.031	8.67944e-12	Tissue_stem_cells
SLIT3	3.52757e-16	-1.05831	0.098	0.265	9.24753e-12	Tissue_stem_cells
GSTK16	3.82543e-16	-0.795527	0.086	0.25	1.00284e-11	Tissue_stem_cells
SUMF2	4.59334e-16	-1.03142	0.065	0.212	1.20414e-11	Tissue_stem_cells
LAMB2	5.2613e-16	-0.947418	0.057	0.196	1.37925e-11	Tissue_stem_cells
BIRC35	5.67332e-16	1.08319	0.23	0.012	1.48726e-11	Tissue_stem_cells
ARC	6.03819e-16	1.48458	0.209	0	1.58291e-11	Tissue_stem_cells
CEBPZ5	6.23529e-16	0.825442	0.355	0.096	1.63458e-11	Tissue_stem_cells
ITGB5	6.9639e-16	-0.513788	0.037	0.158	1.82559e-11	Tissue_stem_cells
MIR4435-2HG5	8.47514e-16	1.5115	0.64	0.388	2.22176e-11	Tissue_stem_cells
ACTG14	9.20183e-16	-0.852516	0.65	0.727	2.41226e-11	Tissue_stem_cells
FKBP9	9.37536e-16	-0.597805	0.025	0.131	2.45775e-11	Tissue_stem_cells
PRDX6	1.08069e-15	0.93665	0.516	0.258	2.83303e-11	Tissue_stem_cells
HNRNPA05	1.09804e-15	0.792944	0.59	0.308	2.8785e-11	Tissue_stem_cells
UAP13	1.23727e-15	0.963398	0.261	0.035	3.24351e-11	Tissue_stem_cells
ETF16	1.34001e-15	0.808565	0.325	0.077	3.51285e-11	Tissue_stem_cells
APOBEC3C3	1.50705e-15	-0.816528	0.016	0.104	3.95072e-11	Tissue_stem_cells
TARS6	1.52616e-15	0.967133	0.275	0.046	4.00082e-11	Tissue_stem_cells
DGCR6L	1.54303e-15	-0.637698	0.033	0.146	4.04505e-11	Tissue_stem_cells
FAM13C	1.61717e-15	-0.751603	0.034	0.15	4.2394e-11	Tissue_stem_cells
BRD24	1.65889e-15	1.01019	0.427	0.165	4.34877e-11	Tissue_stem_cells
TPT16	1.78073e-15	0.583952	0.928	0.881	4.66818e-11	Tissue_stem_cells
AK64	1.80823e-15	0.970147	0.337	0.092	4.74027e-11	Tissue_stem_cells
MDK	1.84174e-15	-0.98588	0.058	0.196	4.82813e-11	Tissue_stem_cells
BST26	1.882e-15	-1.35362	0.198	0.377	4.93367e-11	Tissue_stem_cells
TMEM204	2.08381e-15	-1.01414	0.048	0.177	5.46271e-11	Tissue_stem_cells
IGFBP4	2.16857e-15	-1.26179	0.199	0.385	5.6849e-11	Tissue_stem_cells
SLC38A26	2.28094e-15	0.847439	0.475	0.196	5.97948e-11	Tissue_stem_cells
SOCS34	2.31055e-15	1.39671	0.453	0.196	6.05712e-11	Tissue_stem_cells
SHISA5	2.78937e-15	-0.780108	0.065	0.208	7.31234e-11	Tissue_stem_cells
IFRD24	2.85005e-15	0.924308	0.27	0.046	7.4714e-11	Tissue_stem_cells
CFL15	2.98177e-15	-0.922408	0.659	0.685	7.8167e-11	Tissue_stem_cells
UROS	3.17683e-15	-0.501937	0.02	0.115	8.32807e-11	Tissue_stem_cells
MYL12A	3.7465e-15	-0.987592	0.487	0.635	9.82145e-11	Tissue_stem_cells
GSPT15	4.13158e-15	0.876943	0.35	0.108	1.08309e-10	Tissue_stem_cells
ADAMTS1	4.20415e-15	0.972899	0.462	0.2	1.10212e-10	Tissue_stem_cells
SLC7A56	4.22982e-15	0.917053	0.26	0.035	1.10885e-10	Tissue_stem_cells
C9orf72	4.39712e-15	1.02111	0.223	0.015	1.1527e-10	Tissue_stem_cells
PQLC3	4.49019e-15	-0.54093	0.028	0.135	1.1771e-10	Tissue_stem_cells
RSL24D16	4.71026e-15	0.730106	0.629	0.35	1.23479e-10	Tissue_stem_cells
SAA16	4.81132e-15	1.16378	0.25	0.031	1.26129e-10	Tissue_stem_cells
ZNF503	5.0997e-15	0.939721	0.243	0.027	1.33689e-10	Tissue_stem_cells
UBE2L66	6.17553e-15	-0.799361	0.031	0.138	1.61891e-10	Tissue_stem_cells
SPAG96	6.59805e-15	0.701713	0.356	0.104	1.72968e-10	Tissue_stem_cells
TUBB2A5	6.8978e-15	1.03585	0.279	0.058	1.80826e-10	Tissue_stem_cells
LITAF5	7.39006e-15	0.84306	0.425	0.165	1.93731e-10	Tissue_stem_cells
CYR615	8.06714e-15	1.31838	0.386	0.135	2.1148e-10	Tissue_stem_cells
PEG10	8.43205e-15	1.04173	0.201	0.004	2.21046e-10	Tissue_stem_cells
GPRC5A	9.00691e-15	0.88286	0.247	0.031	2.36116e-10	Tissue_stem_cells
PRMT16	9.13398e-15	1.00378	0.384	0.142	2.39447e-10	Tissue_stem_cells
FKBP10	9.65756e-15	-0.679381	0.036	0.15	2.53173e-10	Tissue_stem_cells
ADIRF	9.71174e-15	-1.12809	0.641	0.758	2.54593e-10	Tissue_stem_cells
COX175	1.02843e-14	-1.04009	0.214	0.408	2.69603e-10	Tissue_stem_cells
CTSK	1.04272e-14	-0.517277	0.016	0.1	2.73348e-10	Tissue_stem_cells
PDZD11	1.07388e-14	-0.534066	0.029	0.135	2.81517e-10	Tissue_stem_cells
HOPX	1.07818e-14	-0.732613	0.067	0.212	2.82646e-10	Tissue_stem_cells
MZT2B6	1.13578e-14	-1.12798	0.268	0.438	2.97745e-10	Tissue_stem_cells
USF2	1.17998e-14	-0.740088	0.028	0.131	3.09332e-10	Tissue_stem_cells
LSM46	1.26085e-14	-0.717556	0.068	0.212	3.30531e-10	Tissue_stem_cells
COL6A2	1.28477e-14	-1.24905	0.401	0.558	3.36803e-10	Tissue_stem_cells
PSMD116	1.30475e-14	0.854349	0.359	0.119	3.42041e-10	Tissue_stem_cells
SLC25A5	1.32954e-14	0.686353	0.727	0.415	3.48539e-10	Tissue_stem_cells
NIFK	1.38175e-14	0.720197	0.337	0.092	3.62226e-10	Tissue_stem_cells
MIR22HG5	1.39917e-14	0.983369	0.29	0.065	3.66793e-10	Tissue_stem_cells
HSPH14	1.52018e-14	0.963642	0.377	0.123	3.98516e-10	Tissue_stem_cells
COPS8	1.5596e-14	1.03695	0.322	0.088	4.08849e-10	Tissue_stem_cells
CYGB	1.63231e-14	-0.571883	0.016	0.1	4.2791e-10	Tissue_stem_cells
PNRC25	1.74158e-14	0.760845	0.431	0.165	4.56556e-10	Tissue_stem_cells
MRPL556	1.95819e-14	-0.8905	0.065	0.204	5.13339e-10	Tissue_stem_cells
TNS1	2.02821e-14	-1.01906	0.124	0.288	5.31696e-10	Tissue_stem_cells
COPS9	2.06711e-14	-1.24612	0.263	0.442	5.41893e-10	Tissue_stem_cells
GPATCH4	2.18603e-14	0.790984	0.343	0.108	5.73069e-10	Tissue_stem_cells
ADGRF5	2.436e-14	-0.9769	0.077	0.223	6.38597e-10	Tissue_stem_cells
AHCYL13	2.47616e-14	0.80438	0.358	0.115	6.49126e-10	Tissue_stem_cells
ARF5	2.48354e-14	-0.761997	0.063	0.2	6.5106e-10	Tissue_stem_cells
YWHAE5	2.78833e-14	0.521779	0.562	0.277	7.30961e-10	Tissue_stem_cells
ARF14	2.79473e-14	0.682456	0.534	0.265	7.32639e-10	Tissue_stem_cells
EDIL3	3.39231e-14	-0.658957	0.043	0.162	8.89293e-10	Tissue_stem_cells
IRF15	3.51408e-14	1.17226	0.322	0.092	9.21215e-10	Tissue_stem_cells
GLIS3	4.14948e-14	0.834287	0.219	0.019	1.08779e-09	Tissue_stem_cells
FBL6	4.40706e-14	0.817222	0.444	0.192	1.15531e-09	Tissue_stem_cells
CACNA1H	4.45752e-14	-0.574198	0.022	0.115	1.16854e-09	Tissue_stem_cells
VASN	4.46882e-14	1.09441	0.382	0.142	1.1715e-09	Tissue_stem_cells
JUNB6	4.47767e-14	1.45861	0.748	0.538	1.17382e-09	Tissue_stem_cells
DDX18	4.56793e-14	0.870578	0.462	0.208	1.19748e-09	Tissue_stem_cells
MVB12A	4.69607e-14	-0.658349	0.038	0.15	1.23107e-09	Tissue_stem_cells
OAZ14	4.72261e-14	0.662025	0.792	0.538	1.23803e-09	Tissue_stem_cells
VKORC1	5.08293e-14	-0.789435	0.09	0.242	1.33249e-09	Tissue_stem_cells
AL118516.1	5.10525e-14	0.998116	0.275	0.054	1.33834e-09	Tissue_stem_cells
CCT3	5.87791e-14	0.658935	0.412	0.162	1.54089e-09	Tissue_stem_cells
NR4A3	5.8814e-14	0.803566	0.224	0.023	1.54181e-09	Tissue_stem_cells
KRT196	5.90434e-14	-1.62507	0.076	0.215	1.54782e-09	Tissue_stem_cells
ASNS4	6.07972e-14	0.983989	0.215	0.019	1.5938e-09	Tissue_stem_cells
EIF3A6	6.35023e-14	0.730087	0.431	0.177	1.66471e-09	Tissue_stem_cells
CLIC14	6.57134e-14	-0.945608	0.466	0.592	1.72268e-09	Tissue_stem_cells
TAX1BP3	7.00327e-14	-0.937674	0.068	0.204	1.83591e-09	Tissue_stem_cells
OSER16	7.12877e-14	0.728802	0.294	0.069	1.86881e-09	Tissue_stem_cells
NIPSNAP3A	7.18406e-14	-0.565054	0.024	0.119	1.8833e-09	Tissue_stem_cells
PIN46	7.43028e-14	-0.943801	0.08	0.223	1.94785e-09	Tissue_stem_cells
EIF5A	8.28696e-14	0.696991	0.585	0.315	2.17243e-09	Tissue_stem_cells
DUSP23	8.34905e-14	-0.735891	0.05	0.173	2.1887e-09	Tissue_stem_cells
BCAS23	8.4208e-14	0.856961	0.34	0.108	2.20751e-09	Tissue_stem_cells
NFKB15	8.83997e-14	0.830398	0.252	0.042	2.3174e-09	Tissue_stem_cells
RGS23	9.80123e-14	1.2534	0.243	0.038	2.56939e-09	Tissue_stem_cells
ATP5F1B	1.00474e-13	0.635375	0.551	0.265	2.63393e-09	Tissue_stem_cells
FOXO34	1.03268e-13	0.867818	0.333	0.104	2.70716e-09	Tissue_stem_cells
SPHK15	1.30403e-13	0.8867	0.25	0.042	3.41851e-09	Tissue_stem_cells
ATF35	1.31894e-13	1.48719	0.393	0.169	3.4576e-09	Tissue_stem_cells
PLK2	1.33647e-13	1.07384	0.228	0.031	3.50355e-09	Tissue_stem_cells
G3BP1	1.37809e-13	0.838141	0.364	0.127	3.61266e-09	Tissue_stem_cells
MXRA8	1.38484e-13	-0.831701	0.04	0.15	3.63037e-09	Tissue_stem_cells
SDCBP5	1.44623e-13	0.884536	0.538	0.277	3.7913e-09	Tissue_stem_cells
CALM2	1.4959e-13	-0.564983	0.838	0.854	3.92149e-09	Tissue_stem_cells
TSPAN4	1.49633e-13	-0.750973	0.051	0.173	3.92263e-09	Tissue_stem_cells
CLK13	1.52285e-13	0.658896	0.445	0.192	3.99214e-09	Tissue_stem_cells
ARPC1B	1.54115e-13	-0.979821	0.098	0.246	4.04014e-09	Tissue_stem_cells
LOXL2	1.59402e-13	-0.530041	0.025	0.119	4.17872e-09	Tissue_stem_cells
BAG14	1.66008e-13	0.73402	0.41	0.162	4.35191e-09	Tissue_stem_cells
RBM7	1.93337e-13	0.793375	0.31	0.085	5.06834e-09	Tissue_stem_cells
MZT2A	1.9947e-13	-0.956617	0.091	0.238	5.22912e-09	Tissue_stem_cells
GABPB15	2.01457e-13	0.874111	0.197	0.012	5.2812e-09	Tissue_stem_cells
SLC25A4	2.18141e-13	1.006	0.264	0.054	5.71855e-09	Tissue_stem_cells
INAFM1	2.41366e-13	-0.96433	0.098	0.246	6.32742e-09	Tissue_stem_cells
CNBP4	2.44188e-13	0.604964	0.621	0.346	6.40139e-09	Tissue_stem_cells
DDIT46	2.48748e-13	1.28444	0.528	0.288	6.52093e-09	Tissue_stem_cells
NPC26	2.55284e-13	-0.963519	0.145	0.308	6.69227e-09	Tissue_stem_cells
SNX3	2.72048e-13	-1.00888	0.331	0.485	7.13175e-09	Tissue_stem_cells
AFAP1L2	2.72854e-13	-0.565011	0.018	0.1	7.15287e-09	Tissue_stem_cells
DEGS14	2.76123e-13	0.810956	0.306	0.088	7.23857e-09	Tissue_stem_cells
IDI13	2.80985e-13	1.01071	0.273	0.065	7.36602e-09	Tissue_stem_cells
TRA2B	2.9178e-13	0.811798	0.488	0.235	7.64901e-09	Tissue_stem_cells
OLFML3	2.96218e-13	-0.786019	0.024	0.115	7.76536e-09	Tissue_stem_cells
KIAA1109	3.1391e-13	-0.951978	0.037	0.142	8.22915e-09	Tissue_stem_cells
LAMTOR46	3.27117e-13	-1.01161	0.173	0.338	8.57537e-09	Tissue_stem_cells
ABRACL	3.29116e-13	-0.74632	0.033	0.135	8.62779e-09	Tissue_stem_cells
PABPC44	3.40426e-13	0.645391	0.322	0.1	8.92426e-09	Tissue_stem_cells
HLA-F6	3.66663e-13	-0.818938	0.066	0.196	9.61207e-09	Tissue_stem_cells
FXYD36	3.83022e-13	-1.02029	0.031	0.131	1.00409e-08	Tissue_stem_cells
UPP15	3.88644e-13	0.960656	0.275	0.065	1.01883e-08	Tissue_stem_cells
PSMD8	3.90624e-13	0.770752	0.484	0.235	1.02402e-08	Tissue_stem_cells
DYNLT1	3.99847e-13	-1.05635	0.235	0.412	1.0482e-08	Tissue_stem_cells
RAB214	4.28006e-13	0.768007	0.332	0.112	1.12202e-08	Tissue_stem_cells
NME36	4.49186e-13	-1.02638	0.103	0.25	1.17754e-08	Tissue_stem_cells
CYP1B1	4.5241e-13	1.43928	0.206	0.019	1.18599e-08	Tissue_stem_cells
DEPP1	4.6937e-13	-1.54036	0.073	0.204	1.23045e-08	Tissue_stem_cells
NDUFA36	4.71912e-13	-0.858238	0.091	0.235	1.23712e-08	Tissue_stem_cells
LDLR	4.77767e-13	0.71478	0.222	0.027	1.25247e-08	Tissue_stem_cells
RALBP1	4.86239e-13	-0.967642	0.109	0.262	1.27468e-08	Tissue_stem_cells
RB1CC15	4.89461e-13	0.779933	0.316	0.096	1.28312e-08	Tissue_stem_cells
SERPINE1	4.93813e-13	1.90099	0.254	0.054	1.29453e-08	Tissue_stem_cells
PDLIM1	4.99517e-13	-1.2369	0.242	0.408	1.30948e-08	Tissue_stem_cells
PHLDA15	5.09693e-13	0.862442	0.72	0.488	1.33616e-08	Tissue_stem_cells
PPP2R2A5	5.16178e-13	0.795394	0.309	0.092	1.35316e-08	Tissue_stem_cells
RBMX5	5.31001e-13	0.636027	0.475	0.208	1.39202e-08	Tissue_stem_cells
SRGAP1	5.46407e-13	0.893272	0.225	0.031	1.43241e-08	Tissue_stem_cells
NR4A2	5.50597e-13	0.94553	0.318	0.096	1.44339e-08	Tissue_stem_cells
RPF2	6.30654e-13	0.928758	0.283	0.077	1.65326e-08	Tissue_stem_cells
EEF1D	7.20445e-13	-0.676145	0.808	0.804	1.88865e-08	Tissue_stem_cells
CREB5	7.43832e-13	1.00749	0.215	0.027	1.94996e-08	Tissue_stem_cells
C1QBP	7.5683e-13	0.841008	0.456	0.219	1.98403e-08	Tissue_stem_cells
MAPRE15	7.66608e-13	0.538914	0.386	0.15	2.00966e-08	Tissue_stem_cells
KCNMB1	8.04429e-13	-0.596122	0.053	0.173	2.10881e-08	Tissue_stem_cells
DUT6	8.27103e-13	-0.909653	0.124	0.277	2.16825e-08	Tissue_stem_cells
HEXIM13	8.69373e-13	1.14628	0.334	0.119	2.27906e-08	Tissue_stem_cells
KRT176	8.87284e-13	1.49858	0.282	0.069	2.32602e-08	Tissue_stem_cells
ZFAND55	9.00865e-13	0.808963	0.523	0.277	2.36162e-08	Tissue_stem_cells
KLF93	9.13797e-13	0.805631	0.447	0.204	2.39552e-08	Tissue_stem_cells
SH3BGRL3	9.13947e-13	-1.0953	0.219	0.385	2.39591e-08	Tissue_stem_cells
MORF4L25	1.13228e-12	0.617637	0.575	0.308	2.96826e-08	Tissue_stem_cells
TFPI2	1.14677e-12	1.35305	0.174	0.004	3.00625e-08	Tissue_stem_cells
VCP6	1.17825e-12	0.735632	0.385	0.15	3.08878e-08	Tissue_stem_cells
MMP14	1.24047e-12	-0.663889	0.055	0.177	3.2519e-08	Tissue_stem_cells
MXD4	1.24885e-12	-0.671843	0.034	0.135	3.27385e-08	Tissue_stem_cells
DAG1	1.2947e-12	-0.731539	0.029	0.123	3.39405e-08	Tissue_stem_cells
SPATS2L2	1.30988e-12	-1.02767	0.129	0.285	3.43386e-08	Tissue_stem_cells
SOD3	1.31778e-12	-1.25172	0.258	0.408	3.45456e-08	Tissue_stem_cells
CTSB	1.34502e-12	-0.955785	0.106	0.254	3.52596e-08	Tissue_stem_cells
ANXA23	1.34574e-12	0.589455	0.656	0.35	3.52785e-08	Tissue_stem_cells
KANK2	1.50337e-12	-0.927997	0.121	0.273	3.94108e-08	Tissue_stem_cells
SP1103	1.51115e-12	-0.581384	0.019	0.1	3.96147e-08	Tissue_stem_cells
GRN5	1.69273e-12	-0.655626	0.042	0.15	4.4375e-08	Tissue_stem_cells
DDX3X5	1.73961e-12	0.512481	0.525	0.262	4.56038e-08	Tissue_stem_cells
BCLAF16	1.7932e-12	0.692934	0.327	0.104	4.70088e-08	Tissue_stem_cells
EIF5B5	1.83023e-12	0.563186	0.558	0.308	4.79795e-08	Tissue_stem_cells
HIPK25	1.85798e-12	0.810024	0.294	0.085	4.8707e-08	Tissue_stem_cells
PCYOX1	1.86279e-12	-0.628936	0.038	0.142	4.8833e-08	Tissue_stem_cells
LRRC596	2.09178e-12	0.704985	0.316	0.1	5.48361e-08	Tissue_stem_cells
MRTO4	2.16091e-12	0.776152	0.254	0.054	5.66481e-08	Tissue_stem_cells
ELOB6	2.25714e-12	-1.05018	0.449	0.55	5.9171e-08	Tissue_stem_cells
MCAM	2.50894e-12	-1.11971	0.264	0.427	6.57719e-08	Tissue_stem_cells
EIF6	2.52477e-12	0.819475	0.41	0.181	6.61869e-08	Tissue_stem_cells
AGTR1	2.62876e-12	0.766482	0.221	0.031	6.89131e-08	Tissue_stem_cells
PFKFB35	2.69891e-12	0.776629	0.208	0.027	7.0752e-08	Tissue_stem_cells
CSRNP14	2.74519e-12	0.895255	0.299	0.092	7.19651e-08	Tissue_stem_cells
MGMT	2.91775e-12	-0.577538	0.045	0.154	7.64889e-08	Tissue_stem_cells
PPP1R15B5	3.05255e-12	0.685815	0.235	0.042	8.00226e-08	Tissue_stem_cells
H1F0	3.20092e-12	-0.709655	0.07	0.2	8.3912e-08	Tissue_stem_cells
SRSF26	3.2661e-12	0.610408	0.613	0.354	8.56208e-08	Tissue_stem_cells
CCPG13	3.6256e-12	-0.66588	0.039	0.142	9.50451e-08	Tissue_stem_cells
SLC25A333	3.83952e-12	0.694387	0.217	0.035	1.00653e-07	Tissue_stem_cells
SARS5	3.86628e-12	0.73464	0.38	0.158	1.01355e-07	Tissue_stem_cells
PSMA34	4.03115e-12	0.759909	0.395	0.165	1.05677e-07	Tissue_stem_cells
NDUFS76	4.22789e-12	-0.790832	0.101	0.246	1.10834e-07	Tissue_stem_cells
BRIX1	4.23724e-12	0.735331	0.256	0.062	1.11079e-07	Tissue_stem_cells
MPG	4.30411e-12	-0.858447	0.104	0.246	1.12832e-07	Tissue_stem_cells
ATP5MG	4.34648e-12	-0.849319	0.526	0.615	1.13943e-07	Tissue_stem_cells
STRAP	4.6386e-12	0.686727	0.406	0.177	1.21601e-07	Tissue_stem_cells
CRISPLD2	5.61179e-12	0.787788	0.546	0.3	1.47113e-07	Tissue_stem_cells
MMP7	5.86187e-12	0.860452	0.18	0.012	1.53669e-07	Tissue_stem_cells
KLHL215	6.50854e-12	0.71733	0.2	0.023	1.70621e-07	Tissue_stem_cells
TBC1D15	6.7972e-12	0.713898	0.25	0.058	1.78189e-07	Tissue_stem_cells
IFIT3	6.88087e-12	-0.659399	0.02	0.1	1.80382e-07	Tissue_stem_cells
AC245595.1	6.97895e-12	-0.592435	0.023	0.108	1.82953e-07	Tissue_stem_cells
HSPA1B6	7.27361e-12	3.14556	0.385	0.2	1.90678e-07	Tissue_stem_cells
HNRNPF3	7.40871e-12	0.711916	0.489	0.254	1.94219e-07	Tissue_stem_cells
PSMC6	7.48053e-12	0.633696	0.356	0.135	1.96102e-07	Tissue_stem_cells
MMP19	8.03623e-12	0.90991	0.183	0.015	2.1067e-07	Tissue_stem_cells
ZNF2076	8.18883e-12	0.710526	0.366	0.146	2.1467e-07	Tissue_stem_cells
PHPT16	8.70274e-12	-1.03927	0.169	0.319	2.28142e-07	Tissue_stem_cells
C9orf16	9.41757e-12	-1.05838	0.13	0.277	2.46882e-07	Tissue_stem_cells
PIN16	9.7223e-12	-0.882249	0.091	0.227	2.5487e-07	Tissue_stem_cells
COMT5	9.77715e-12	-0.954766	0.109	0.25	2.56308e-07	Tissue_stem_cells
MAT2A5	1.04599e-11	0.983176	0.358	0.154	2.74207e-07	Tissue_stem_cells
THBS1	1.07171e-11	0.868556	0.417	0.185	2.80948e-07	Tissue_stem_cells
THBD	1.07281e-11	0.960579	0.21	0.035	2.81238e-07	Tissue_stem_cells
KLHDC8B	1.08527e-11	-0.580653	0.025	0.112	2.84503e-07	Tissue_stem_cells
BAZ1A6	1.16272e-11	0.760109	0.328	0.112	3.04808e-07	Tissue_stem_cells
PRMT9	1.16897e-11	0.898279	0.18	0.015	3.06446e-07	Tissue_stem_cells
TFPI	1.21888e-11	0.884515	0.508	0.281	3.1953e-07	Tissue_stem_cells
PTTG1	1.32767e-11	0.798485	0.244	0.054	3.48047e-07	Tissue_stem_cells
FLNA5	1.41828e-11	-1.13487	0.252	0.408	3.71802e-07	Tissue_stem_cells
PTPA	1.42111e-11	-0.69807	0.041	0.142	3.72543e-07	Tissue_stem_cells
UTP11	1.43008e-11	0.773144	0.252	0.065	3.74895e-07	Tissue_stem_cells
MAGED2	1.4583e-11	-1.09131	0.122	0.265	3.82294e-07	Tissue_stem_cells
TMA76	1.47285e-11	-0.873558	0.553	0.635	3.86107e-07	Tissue_stem_cells
AMFR	1.63258e-11	-1.06841	0.04	0.138	4.27982e-07	Tissue_stem_cells
NUDC4	1.74966e-11	0.597259	0.435	0.204	4.58672e-07	Tissue_stem_cells
CYBRD1	1.77126e-11	-0.790828	0.07	0.192	4.64336e-07	Tissue_stem_cells
RHOC4	1.88014e-11	-1.16203	0.286	0.431	4.92878e-07	Tissue_stem_cells
CYB5R3	1.92499e-11	-1.09793	0.178	0.323	5.04635e-07	Tissue_stem_cells
SMC54	1.96976e-11	0.713205	0.231	0.05	5.16374e-07	Tissue_stem_cells
ATRAID6	1.99664e-11	-0.890488	0.108	0.246	5.2342e-07	Tissue_stem_cells
PITHD13	2.04009e-11	0.685143	0.224	0.046	5.34809e-07	Tissue_stem_cells
MT-ATP65	2.33447e-11	0.587735	0.949	0.869	6.11981e-07	Tissue_stem_cells
RND3	2.37438e-11	1.00345	0.276	0.085	6.22443e-07	Tissue_stem_cells
TNFRSF12A6	2.41001e-11	0.758927	0.389	0.165	6.31785e-07	Tissue_stem_cells
YARS	2.47429e-11	0.646461	0.172	0.012	6.48634e-07	Tissue_stem_cells
GNB4	2.96423e-11	-0.711825	0.046	0.15	7.77073e-07	Tissue_stem_cells
LARP4	3.07994e-11	0.684764	0.203	0.031	8.07407e-07	Tissue_stem_cells
ENG	3.16999e-11	-0.554688	0.025	0.108	8.31013e-07	Tissue_stem_cells
FBN1	3.3168e-11	-0.560837	0.038	0.135	8.69499e-07	Tissue_stem_cells
HTRA1	3.32917e-11	-0.646767	0.032	0.123	8.72741e-07	Tissue_stem_cells
FHL3	3.39264e-11	-0.681803	0.042	0.142	8.8938e-07	Tissue_stem_cells
STAT2	3.46101e-11	-0.591762	0.022	0.1	9.07303e-07	Tissue_stem_cells
MAP2K35	3.62143e-11	0.727362	0.255	0.069	9.49357e-07	Tissue_stem_cells
CCT6A4	3.64385e-11	0.552903	0.38	0.158	9.55236e-07	Tissue_stem_cells
IPO54	3.65634e-11	0.722077	0.222	0.046	9.5851e-07	Tissue_stem_cells
DCAF13	3.66047e-11	0.791217	0.237	0.058	9.59592e-07	Tissue_stem_cells
RARRES35	3.6689e-11	-0.652305	0.033	0.123	9.61803e-07	Tissue_stem_cells
PDE5A	3.89574e-11	-0.61806	0.055	0.165	1.02127e-06	Tissue_stem_cells
SDC2	3.89753e-11	-1.05045	0.294	0.435	1.02174e-06	Tissue_stem_cells
PDIA45	3.9121e-11	-0.876008	0.055	0.165	1.02556e-06	Tissue_stem_cells
PITPNB6	4.11882e-11	0.505573	0.303	0.096	1.07975e-06	Tissue_stem_cells
OSTF1	4.37059e-11	-0.711837	0.059	0.173	1.14575e-06	Tissue_stem_cells
RHEB5	4.4384e-11	0.608943	0.554	0.308	1.16353e-06	Tissue_stem_cells
SRSF55	4.57891e-11	0.561812	0.525	0.281	1.20036e-06	Tissue_stem_cells
LAMTOR1	4.85948e-11	-0.881571	0.181	0.338	1.27391e-06	Tissue_stem_cells
NASP3	5.37577e-11	0.563699	0.348	0.135	1.40926e-06	Tissue_stem_cells
COX7A1	5.70437e-11	-1.04946	0.235	0.385	1.4954e-06	Tissue_stem_cells
JOSD2	5.71318e-11	-0.538983	0.048	0.154	1.49771e-06	Tissue_stem_cells
CTH1	5.84191e-11	0.755039	0.152	0.004	1.53146e-06	Tissue_stem_cells
RNF152	6.43179e-11	-1.37836	0.12	0.258	1.68609e-06	Tissue_stem_cells
SELENOS	6.72319e-11	0.679122	0.474	0.25	1.76248e-06	Tissue_stem_cells
NXT14	6.79638e-11	0.63452	0.27	0.081	1.78167e-06	Tissue_stem_cells
ZC3H12A4	7.02571e-11	0.744124	0.204	0.038	1.84179e-06	Tissue_stem_cells
PPDPF	7.0284e-11	-1.20039	0.25	0.396	1.8425e-06	Tissue_stem_cells
SELENOP	7.5902e-11	-0.913352	0.166	0.315	1.98977e-06	Tissue_stem_cells
GNL2	8.44121e-11	0.719017	0.241	0.062	2.21286e-06	Tissue_stem_cells
VEGFA	8.79489e-11	0.783816	0.212	0.042	2.30558e-06	Tissue_stem_cells
NDUFA19	9.20485e-11	-0.979911	0.288	0.435	2.41305e-06	Tissue_stem_cells
FKBP8	9.26411e-11	-0.794433	0.089	0.215	2.42859e-06	Tissue_stem_cells
TUBB2B3	9.56168e-11	0.671632	0.149	0.004	2.50659e-06	Tissue_stem_cells
USP36	9.70321e-11	0.668432	0.175	0.019	2.5437e-06	Tissue_stem_cells
COX4I1	1.01865e-10	-0.769401	0.605	0.658	2.67038e-06	Tissue_stem_cells
DHRS4L2	1.21335e-10	-0.642474	0.044	0.142	3.1808e-06	Tissue_stem_cells
DPM35	1.36321e-10	-0.549991	0.071	0.188	3.57366e-06	Tissue_stem_cells
TXLNG	1.38851e-10	0.556403	0.226	0.05	3.63998e-06	Tissue_stem_cells
PXDN	1.39423e-10	-0.721062	0.053	0.158	3.65498e-06	Tissue_stem_cells
DHX153	1.43344e-10	0.693739	0.26	0.077	3.75776e-06	Tissue_stem_cells
CDC42EP2	1.43992e-10	0.764439	0.18	0.023	3.77476e-06	Tissue_stem_cells
LRRFIP13	1.4407e-10	0.594204	0.454	0.231	3.7768e-06	Tissue_stem_cells
TMEM2586	1.60028e-10	-0.951607	0.348	0.485	4.19514e-06	Tissue_stem_cells
MPZL1	1.83362e-10	0.890755	0.24	0.069	4.80683e-06	Tissue_stem_cells
RAB7A6	1.87935e-10	0.614744	0.475	0.254	4.92673e-06	Tissue_stem_cells
MAP3K84	1.95172e-10	0.605118	0.216	0.046	5.11643e-06	Tissue_stem_cells
TP53	1.96337e-10	-0.728315	0.029	0.112	5.14697e-06	Tissue_stem_cells
HMGN1	1.97276e-10	-1.0255	0.222	0.365	5.1716e-06	Tissue_stem_cells
NEDD8	2.04706e-10	-0.995006	0.268	0.415	5.36637e-06	Tissue_stem_cells
RPS103	2.07358e-10	0.582359	0.696	0.504	5.4359e-06	Tissue_stem_cells
CUTA6	2.16982e-10	-1.14969	0.234	0.373	5.68819e-06	Tissue_stem_cells
RNPS13	2.28435e-10	0.589857	0.393	0.181	5.98842e-06	Tissue_stem_cells
CTNNAL14	2.33381e-10	0.743134	0.218	0.05	6.11808e-06	Tissue_stem_cells
SNX96	2.33791e-10	0.746882	0.253	0.077	6.12882e-06	Tissue_stem_cells
TUBB6	2.39028e-10	0.597327	0.352	0.146	6.26612e-06	Tissue_stem_cells
CTSC4	2.48109e-10	1.60309	0.304	0.123	6.50418e-06	Tissue_stem_cells
UBAP15	2.51245e-10	0.670783	0.203	0.038	6.58638e-06	Tissue_stem_cells
ZNF6445	2.62784e-10	0.648953	0.234	0.062	6.88888e-06	Tissue_stem_cells
NANS5	2.69117e-10	0.692475	0.254	0.077	7.05491e-06	Tissue_stem_cells
GBP1	2.70843e-10	-0.833349	0.033	0.119	7.10014e-06	Tissue_stem_cells
SSB	2.70873e-10	0.697499	0.398	0.192	7.10093e-06	Tissue_stem_cells
TGFB1I1	2.75873e-10	-0.922306	0.136	0.273	7.23201e-06	Tissue_stem_cells
CCL8	2.80435e-10	1.51343	0.218	0.05	7.35161e-06	Tissue_stem_cells
SORT1	2.83886e-10	-0.564747	0.043	0.138	7.44207e-06	Tissue_stem_cells
WFDC1	2.86917e-10	-0.835431	0.057	0.162	7.52153e-06	Tissue_stem_cells
ARHGAP1	2.88123e-10	-0.596619	0.047	0.146	7.55315e-06	Tissue_stem_cells
NMB5	2.98506e-10	0.806141	0.187	0.031	7.82533e-06	Tissue_stem_cells
GCNA	2.98931e-10	1.78519	0.136	0	7.83648e-06	Tissue_stem_cells
MGST2	3.00247e-10	-0.508596	0.031	0.115	7.87097e-06	Tissue_stem_cells
LMO4	3.29689e-10	0.609238	0.362	0.158	8.64279e-06	Tissue_stem_cells
IGFBP5	3.38684e-10	1.18201	0.487	0.269	8.87861e-06	Tissue_stem_cells
PRKAR1A2	3.5534e-10	0.789731	0.512	0.308	9.31523e-06	Tissue_stem_cells
TXNL15	3.63938e-10	0.732816	0.342	0.146	9.54064e-06	Tissue_stem_cells
ANAPC116	3.64157e-10	-1.01186	0.289	0.423	9.54636e-06	Tissue_stem_cells
DNAJB66	3.71048e-10	0.533256	0.485	0.25	9.72702e-06	Tissue_stem_cells
ARL6IP1	3.74372e-10	0.514614	0.376	0.165	9.81417e-06	Tissue_stem_cells
PHACTR2	3.85404e-10	-0.759645	0.055	0.158	1.01034e-05	Tissue_stem_cells
TGFB14	3.86442e-10	-0.542473	0.047	0.146	1.01306e-05	Tissue_stem_cells
MRPL24	3.96683e-10	-0.649889	0.08	0.2	1.0399e-05	Tissue_stem_cells
AHSA14	4.11502e-10	0.543874	0.287	0.104	1.07875e-05	Tissue_stem_cells
IDH26	4.20222e-10	-0.572344	0.029	0.112	1.10161e-05	Tissue_stem_cells
NID1	4.6552e-10	-0.90988	0.14	0.281	1.22036e-05	Tissue_stem_cells
NFATC4	4.80444e-10	-0.532041	0.043	0.138	1.25949e-05	Tissue_stem_cells
DNAJC155	4.87585e-10	-0.751062	0.092	0.215	1.2782e-05	Tissue_stem_cells
WRB	5.1153e-10	-0.50596	0.035	0.123	1.34098e-05	Tissue_stem_cells
EMP1	5.13641e-10	0.705836	0.33	0.135	1.34651e-05	Tissue_stem_cells
NIP7	5.15259e-10	0.654931	0.215	0.05	1.35075e-05	Tissue_stem_cells
HSPA1A6	5.171e-10	3.49541	0.487	0.338	1.35558e-05	Tissue_stem_cells
HEBP2	5.22094e-10	-0.842566	0.106	0.235	1.36867e-05	Tissue_stem_cells
ARID1B	5.3448e-10	-0.860527	0.102	0.227	1.40114e-05	Tissue_stem_cells
TMEM14C6	5.54965e-10	-0.900792	0.147	0.285	1.45484e-05	Tissue_stem_cells
TRIB14	5.55711e-10	0.684719	0.166	0.019	1.4568e-05	Tissue_stem_cells
GSTO1	5.57216e-10	1.02628	0.444	0.273	1.46074e-05	Tissue_stem_cells
HS3ST2	5.75361e-10	0.546133	0.132	0	1.50831e-05	Tissue_stem_cells
TFAM	5.81858e-10	0.776964	0.186	0.035	1.52534e-05	Tissue_stem_cells
DDX39A5	5.92689e-10	0.612067	0.309	0.119	1.55373e-05	Tissue_stem_cells
RRAD2	5.99934e-10	1.34661	0.207	0.05	1.57273e-05	Tissue_stem_cells
ARHGAP15	6.13123e-10	-0.711486	0.036	0.123	1.6073e-05	Tissue_stem_cells
MAF	6.20906e-10	-0.738921	0.082	0.2	1.6277e-05	Tissue_stem_cells
CCDC594	6.68301e-10	0.666475	0.267	0.088	1.75195e-05	Tissue_stem_cells
TOMM404	6.98946e-10	0.517586	0.259	0.077	1.83229e-05	Tissue_stem_cells
RRP9	7.31434e-10	0.592573	0.173	0.023	1.91746e-05	Tissue_stem_cells
C19orf66	7.72353e-10	-0.680038	0.042	0.135	2.02472e-05	Tissue_stem_cells
ATP5MF6	7.79518e-10	-0.975223	0.256	0.396	2.04351e-05	Tissue_stem_cells
BLOC1S64	7.85375e-10	0.629838	0.267	0.088	2.05886e-05	Tissue_stem_cells
KRT87	8.48758e-10	-1.12851	0.078	0.192	2.22502e-05	Tissue_stem_cells
JMJD1C5	8.49877e-10	0.664928	0.377	0.173	2.22795e-05	Tissue_stem_cells
ADRM16	8.56089e-10	0.611539	0.35	0.158	2.24424e-05	Tissue_stem_cells
ATP1A15	8.68784e-10	0.590748	0.397	0.185	2.27752e-05	Tissue_stem_cells
SCP26	8.92257e-10	-0.617436	0.085	0.204	2.33905e-05	Tissue_stem_cells
COTL1	8.92637e-10	0.599243	0.254	0.077	2.34005e-05	Tissue_stem_cells
COA35	9.14472e-10	-0.724377	0.087	0.208	2.39729e-05	Tissue_stem_cells
FBLIM1	9.19303e-10	-0.76898	0.071	0.181	2.40995e-05	Tissue_stem_cells
PLS3	1.06128e-09	-0.788853	0.147	0.285	2.78215e-05	Tissue_stem_cells
PRDX1	1.06236e-09	0.583759	0.683	0.462	2.78496e-05	Tissue_stem_cells
GUCY1A2	1.07107e-09	-0.659937	0.062	0.169	2.8078e-05	Tissue_stem_cells
CTSZ4	1.08354e-09	-0.744098	0.102	0.227	2.84051e-05	Tissue_stem_cells
TYMP5	1.10247e-09	0.772351	0.461	0.258	2.89012e-05	Tissue_stem_cells
MEAF6	1.10357e-09	-0.808798	0.091	0.212	2.89302e-05	Tissue_stem_cells
MYL6B	1.12055e-09	-0.505297	0.037	0.123	2.93752e-05	Tissue_stem_cells
DMAC1	1.18624e-09	-0.768644	0.059	0.162	3.10972e-05	Tissue_stem_cells
SDHC6	1.22766e-09	-0.71687	0.105	0.231	3.2183e-05	Tissue_stem_cells
COX7A25	1.2605e-09	-0.796576	0.588	0.619	3.30439e-05	Tissue_stem_cells
HIGD2A	1.26476e-09	-0.74172	0.149	0.285	3.31558e-05	Tissue_stem_cells
GTF2B3	1.28563e-09	0.628221	0.226	0.062	3.37027e-05	Tissue_stem_cells
CYB5A6	1.31244e-09	-0.91956	0.08	0.192	3.44055e-05	Tissue_stem_cells
RELT3	1.31366e-09	0.605289	0.149	0.012	3.44376e-05	Tissue_stem_cells
RRS1	1.36149e-09	0.616308	0.183	0.035	3.56914e-05	Tissue_stem_cells
TP53BP24	1.3626e-09	0.560205	0.185	0.035	3.57206e-05	Tissue_stem_cells
NGDN	1.43333e-09	0.64943	0.217	0.058	3.75748e-05	Tissue_stem_cells
IFNGR1	1.47693e-09	0.598077	0.271	0.092	3.87178e-05	Tissue_stem_cells
LSM10	1.53395e-09	-0.590396	0.05	0.146	4.02125e-05	Tissue_stem_cells
MRPL40	1.68356e-09	-0.610331	0.061	0.165	4.41344e-05	Tissue_stem_cells
YME1L14	1.79908e-09	0.70497	0.317	0.131	4.71628e-05	Tissue_stem_cells
CARS5	1.80983e-09	0.581297	0.166	0.023	4.74446e-05	Tissue_stem_cells
UBE2N	1.81465e-09	0.600905	0.408	0.204	4.75711e-05	Tissue_stem_cells
MARCKSL1	1.95538e-09	-1.17308	0.217	0.35	5.12604e-05	Tissue_stem_cells
MAFB	2.01297e-09	0.833902	0.263	0.092	5.277e-05	Tissue_stem_cells
EGR3	2.02861e-09	0.651272	0.131	0.004	5.318e-05	Tissue_stem_cells
KLF4	2.04524e-09	0.591484	0.224	0.062	5.3616e-05	Tissue_stem_cells
PTRH2	2.16167e-09	0.596117	0.175	0.031	5.66682e-05	Tissue_stem_cells
C8orf33	2.17796e-09	0.526987	0.253	0.081	5.70953e-05	Tissue_stem_cells
ANKRD373	2.38373e-09	0.70117	0.169	0.027	6.24896e-05	Tissue_stem_cells
RTN46	2.44075e-09	0.58146	0.561	0.342	6.39841e-05	Tissue_stem_cells
SPRY1	2.50021e-09	-0.722033	0.124	0.258	6.55431e-05	Tissue_stem_cells
NDUFB26	2.51192e-09	-0.877277	0.371	0.496	6.585e-05	Tissue_stem_cells
NDUFB106	2.53215e-09	-1.02136	0.219	0.35	6.63803e-05	Tissue_stem_cells
SEM1	2.93369e-09	-0.918775	0.443	0.542	7.69067e-05	Tissue_stem_cells
FAAP20	3.01235e-09	-0.947683	0.121	0.246	7.89688e-05	Tissue_stem_cells
DGKH	3.03945e-09	-0.659905	0.049	0.142	7.96791e-05	Tissue_stem_cells
ZNF593	3.10605e-09	0.652623	0.244	0.081	8.14251e-05	Tissue_stem_cells
2022-09-08	3.21137e-09	-0.601514	0.034	0.115	8.41861e-05	Tissue_stem_cells
S100A111	3.25206e-09	-0.647665	0.633	0.685	8.52528e-05	Tissue_stem_cells
JMJD6	3.38481e-09	0.601438	0.243	0.077	8.87328e-05	Tissue_stem_cells
CORO1B	3.40865e-09	-0.625443	0.056	0.154	8.93578e-05	Tissue_stem_cells
PPP1R12B	3.6657e-09	-0.760895	0.115	0.238	9.60963e-05	Tissue_stem_cells
ZNF6223	3.78358e-09	0.588571	0.188	0.042	9.91866e-05	Tissue_stem_cells
PLEC	3.84959e-09	-0.584888	0.061	0.162	0.000100917	Tissue_stem_cells
BRK1	3.88605e-09	-0.991399	0.35	0.454	0.000101873	Tissue_stem_cells
ANXA114	4.00013e-09	-0.702451	0.097	0.215	0.000104863	Tissue_stem_cells
ARPC36	4.02325e-09	-0.8337	0.309	0.435	0.00010547	Tissue_stem_cells
SUMO2	4.03533e-09	-0.716269	0.61	0.627	0.000105786	Tissue_stem_cells
TOPORS3	4.14751e-09	0.520086	0.191	0.042	0.000108727	Tissue_stem_cells
DUSP1	4.18714e-09	1.06307	0.509	0.323	0.000109766	Tissue_stem_cells
STIP15	4.23971e-09	0.569107	0.213	0.058	0.000111144	Tissue_stem_cells
FXYD5	4.33475e-09	-0.746232	0.068	0.173	0.000113635	Tissue_stem_cells
IFT43	4.3783e-09	-0.567801	0.049	0.142	0.000114777	Tissue_stem_cells
SYNJ2BP	4.45395e-09	-0.669126	0.037	0.119	0.00011676	Tissue_stem_cells
TMEM38B	4.48102e-09	0.626927	0.219	0.062	0.00011747	Tissue_stem_cells
UFM1	4.56747e-09	0.691764	0.303	0.131	0.000119736	Tissue_stem_cells
GTF2I	4.6269e-09	-0.712244	0.104	0.223	0.000121294	Tissue_stem_cells
NQO1	4.70493e-09	0.761604	0.167	0.027	0.00012334	Tissue_stem_cells
SERPING1	4.71735e-09	-1.16588	0.277	0.4	0.000123665	Tissue_stem_cells
NAA20	4.89007e-09	0.651071	0.286	0.115	0.000128193	Tissue_stem_cells
IER2	4.96017e-09	0.964091	0.438	0.246	0.000130031	Tissue_stem_cells
PLD3	4.98628e-09	-0.533948	0.04	0.127	0.000130715	Tissue_stem_cells
ZMAT3	5.13355e-09	-0.868075	0.039	0.123	0.000134576	Tissue_stem_cells
PLAU	5.26576e-09	1.88294	0.239	0.085	0.000138042	Tissue_stem_cells
TAGLN24	5.3455e-09	-0.998	0.385	0.473	0.000140132	Tissue_stem_cells
CHORDC15	5.41405e-09	0.631654	0.239	0.077	0.000141929	Tissue_stem_cells
FKBP44	5.61436e-09	0.517447	0.277	0.104	0.00014718	Tissue_stem_cells
IAH1	5.73382e-09	-1.03523	0.091	0.204	0.000150312	Tissue_stem_cells
AP2M1	5.86363e-09	-0.850755	0.239	0.365	0.000153715	Tissue_stem_cells
USP535	6.02734e-09	0.511124	0.16	0.023	0.000158007	Tissue_stem_cells
RPL22L1	6.17384e-09	0.558751	0.339	0.158	0.000161847	Tissue_stem_cells
PLCXD1	6.73377e-09	0.631635	0.137	0.012	0.000176526	Tissue_stem_cells
RTL8A	7.01737e-09	-0.610729	0.072	0.177	0.00018396	Tissue_stem_cells
IL6ST6	7.17934e-09	0.54947	0.459	0.25	0.000188206	Tissue_stem_cells
TMEM14A	7.31441e-09	-0.645246	0.051	0.142	0.000191747	Tissue_stem_cells
UQCR106	7.34158e-09	-0.982965	0.262	0.392	0.000192459	Tissue_stem_cells
LAMA5	7.45245e-09	-0.661523	0.05	0.142	0.000195366	Tissue_stem_cells
BABAM15	7.54535e-09	-0.731316	0.059	0.158	0.000197801	Tissue_stem_cells
REX1BD6	7.6459e-09	-0.720409	0.085	0.196	0.000200437	Tissue_stem_cells
LARS4	7.81665e-09	0.576629	0.223	0.065	0.000204913	Tissue_stem_cells
FOSB5	8.25806e-09	0.635945	0.344	0.162	0.000216485	Tissue_stem_cells
ID26	8.3113e-09	1.36213	0.389	0.212	0.000217881	Tissue_stem_cells
ATP5ME	8.31496e-09	-0.900547	0.352	0.462	0.000217977	Tissue_stem_cells
SMIM3	8.34611e-09	0.544841	0.315	0.135	0.000218793	Tissue_stem_cells
XRCC64	8.57991e-09	0.505816	0.381	0.185	0.000224922	Tissue_stem_cells
SLC29A1	8.69774e-09	-0.522929	0.039	0.123	0.000228011	Tissue_stem_cells
UGDH5	8.81871e-09	0.608785	0.292	0.119	0.000231182	Tissue_stem_cells
CD151	8.8515e-09	-0.933334	0.218	0.35	0.000232042	Tissue_stem_cells
SLC39A144	8.89391e-09	0.644092	0.179	0.038	0.000233154	Tissue_stem_cells
PITPNC1	9.22986e-09	0.596479	0.189	0.042	0.000241961	Tissue_stem_cells
MAGEH1	9.28456e-09	-0.63768	0.048	0.138	0.000243395	Tissue_stem_cells
ATP5PD6	9.64177e-09	-1.04802	0.202	0.327	0.000252759	Tissue_stem_cells
NDUFB36	9.64477e-09	-0.691973	0.094	0.208	0.000252838	Tissue_stem_cells
LTBP1	9.65259e-09	-0.701577	0.055	0.15	0.000253043	Tissue_stem_cells
RASSF14	9.71892e-09	0.628511	0.278	0.112	0.000254781	Tissue_stem_cells
MRPL345	1.00906e-08	-0.616184	0.076	0.181	0.000264526	Tissue_stem_cells
MT1M	1.07092e-08	1.13333	0.394	0.208	0.000280743	Tissue_stem_cells
ATP5MC36	1.08749e-08	-0.908151	0.325	0.442	0.000285086	Tissue_stem_cells
CACNA1C	1.16763e-08	-0.615394	0.04	0.123	0.000306095	Tissue_stem_cells
APEX1	1.20008e-08	0.690138	0.385	0.196	0.0003146	Tissue_stem_cells
NOC2L	1.22058e-08	0.530328	0.225	0.069	0.000319975	Tissue_stem_cells
CAPNS1	1.2757e-08	-0.675359	0.104	0.219	0.000334424	Tissue_stem_cells
BUD234	1.2762e-08	0.590419	0.243	0.085	0.000334555	Tissue_stem_cells
TMEM176A	1.31649e-08	-0.711333	0.03	0.104	0.000345118	Tissue_stem_cells
BTBD7	1.34513e-08	0.594582	0.241	0.081	0.000352625	Tissue_stem_cells
YPEL2	1.38816e-08	0.633693	0.247	0.088	0.000363905	Tissue_stem_cells
SLC43A3	1.3947e-08	0.718898	0.24	0.085	0.00036562	Tissue_stem_cells
RIPK2	1.40709e-08	0.579357	0.144	0.019	0.00036887	Tissue_stem_cells
NEXN	1.43369e-08	-0.750779	0.063	0.162	0.000375843	Tissue_stem_cells
PGAP1	1.49784e-08	0.86114	0.198	0.054	0.00039266	Tissue_stem_cells
NR3C15	1.54515e-08	0.595342	0.378	0.192	0.00040506	Tissue_stem_cells
ADD1	1.61764e-08	-0.658918	0.078	0.185	0.000424064	Tissue_stem_cells
TSC22D25	1.89699e-08	0.574204	0.209	0.062	0.000497296	Tissue_stem_cells
DSTN5	1.92541e-08	-0.682904	0.604	0.685	0.000504745	Tissue_stem_cells
PAK1IP1	1.9986e-08	0.507803	0.194	0.05	0.000523932	Tissue_stem_cells
MRPS18B	2.04653e-08	-0.722348	0.072	0.173	0.000536499	Tissue_stem_cells
ETFB6	2.0822e-08	-0.540524	0.059	0.154	0.000545849	Tissue_stem_cells
NME4	2.09661e-08	-0.539814	0.066	0.165	0.000549625	Tissue_stem_cells
POLR1C	2.14237e-08	0.517799	0.168	0.035	0.000561623	Tissue_stem_cells
GPRC5C	2.18736e-08	-0.640516	0.055	0.146	0.000573416	Tissue_stem_cells
EMC10	2.22042e-08	-0.661883	0.055	0.146	0.000582082	Tissue_stem_cells
VIM4	2.23447e-08	-0.537903	0.798	0.846	0.000585765	Tissue_stem_cells
CCM2	2.23963e-08	-0.50933	0.04	0.123	0.000587119	Tissue_stem_cells
PRPS1	2.33766e-08	0.507707	0.167	0.035	0.000612818	Tissue_stem_cells
C5orf15	2.37785e-08	-0.514512	0.054	0.146	0.000623353	Tissue_stem_cells
ARL2	2.38323e-08	-0.668469	0.073	0.173	0.000624764	Tissue_stem_cells
TNRC6B	2.40795e-08	-0.854914	0.089	0.196	0.000631244	Tissue_stem_cells
SMARCB13	2.43194e-08	-0.634969	0.09	0.2	0.000637533	Tissue_stem_cells
S100A13	2.43658e-08	-0.893453	0.089	0.192	0.000638751	Tissue_stem_cells
PDLIM7	2.5397e-08	-0.833264	0.137	0.254	0.000665784	Tissue_stem_cells
ISCU3	2.59755e-08	-0.984472	0.141	0.258	0.000680948	Tissue_stem_cells
UTP6	2.71207e-08	0.542207	0.179	0.042	0.000710968	Tissue_stem_cells
SSPN	2.76969e-08	-0.533936	0.061	0.158	0.000726075	Tissue_stem_cells
FGF7	2.81491e-08	1.10217	0.16	0.031	0.000737928	Tissue_stem_cells
AEN	2.86007e-08	0.552201	0.16	0.031	0.000749768	Tissue_stem_cells
CTTN	2.90215e-08	-1.05515	0.123	0.238	0.000760799	Tissue_stem_cells
SNU13	2.9213e-08	0.527846	0.551	0.354	0.000765818	Tissue_stem_cells
ACSL3	2.92513e-08	0.523144	0.202	0.058	0.000766822	Tissue_stem_cells
CSNK1D6	2.93345e-08	0.502798	0.256	0.096	0.000769004	Tissue_stem_cells
RIOK1	3.0254e-08	0.551723	0.161	0.031	0.000793108	Tissue_stem_cells
IFI165	3.19579e-08	0.661032	0.522	0.327	0.000837775	Tissue_stem_cells
CCT7	3.21932e-08	0.542983	0.352	0.177	0.000843945	Tissue_stem_cells
SYPL1	3.33516e-08	0.600337	0.389	0.204	0.000874311	Tissue_stem_cells
SSR46	3.366e-08	-0.878667	0.297	0.423	0.000882397	Tissue_stem_cells
GANAB	3.41734e-08	-0.661467	0.055	0.146	0.000895857	Tissue_stem_cells
GTF2H5	3.46488e-08	-0.501174	0.084	0.192	0.00090832	Tissue_stem_cells
TMEM160	3.4753e-08	-0.539624	0.055	0.146	0.000911049	Tissue_stem_cells
CHMP2B5	3.47907e-08	0.512312	0.23	0.077	0.000912038	Tissue_stem_cells
SPRY2	3.52684e-08	0.636851	0.223	0.073	0.000924562	Tissue_stem_cells
ID1	3.59606e-08	1.22295	0.318	0.154	0.000942708	Tissue_stem_cells
ALG13	3.66368e-08	0.740631	0.211	0.065	0.000960433	Tissue_stem_cells
RTL8C	3.80329e-08	-0.752247	0.127	0.242	0.000997033	Tissue_stem_cells
BIRC24	4.06694e-08	0.572251	0.207	0.062	0.00106615	Tissue_stem_cells
LTBP3	4.08034e-08	-0.649546	0.036	0.112	0.00106966	Tissue_stem_cells
BMP2	4.21491e-08	0.527526	0.114	0.004	0.00110494	Tissue_stem_cells
PPAN	4.66015e-08	0.63108	0.185	0.05	0.00122166	Tissue_stem_cells
RSU1	4.81387e-08	-0.646485	0.11	0.223	0.00126196	Tissue_stem_cells
SMIM30	4.89945e-08	-0.589933	0.094	0.204	0.00128439	Tissue_stem_cells
VPS285	4.96781e-08	-0.895387	0.16	0.281	0.00130231	Tissue_stem_cells
SMIM144	5.10045e-08	-0.511088	0.062	0.158	0.00133708	Tissue_stem_cells
ANKRD116	5.13865e-08	0.526359	0.309	0.138	0.0013471	Tissue_stem_cells
SCML1	5.3209e-08	0.553614	0.189	0.05	0.00139487	Tissue_stem_cells
PTK2	5.59365e-08	-0.83788	0.199	0.323	0.00146638	Tissue_stem_cells
PAPPA	5.83902e-08	0.797704	0.182	0.046	0.0015307	Tissue_stem_cells
TINAGL1	6.0976e-08	-0.880896	0.249	0.373	0.00159849	Tissue_stem_cells
MRPS216	6.16537e-08	-0.880394	0.268	0.392	0.00161625	Tissue_stem_cells
SGK14	6.17001e-08	0.599879	0.177	0.042	0.00161747	Tissue_stem_cells
PLAUR	6.36037e-08	0.681861	0.166	0.038	0.00166737	Tissue_stem_cells
ABL25	6.37622e-08	0.595963	0.206	0.065	0.00167153	Tissue_stem_cells
SLC12A2	6.37875e-08	-1.1228	0.093	0.196	0.00167219	Tissue_stem_cells
SLC4A7	6.44095e-08	0.593432	0.181	0.05	0.00168849	Tissue_stem_cells
MED283	6.49857e-08	0.501329	0.256	0.1	0.0017036	Tissue_stem_cells
COL6A3	7.68412e-08	-0.981419	0.21	0.335	0.00201439	Tissue_stem_cells
LYPLA1	7.73444e-08	-0.570401	0.057	0.146	0.00202758	Tissue_stem_cells
ABHD54	8.08087e-08	0.521609	0.172	0.042	0.0021184	Tissue_stem_cells
NUDT22	8.09104e-08	-0.510387	0.032	0.104	0.00212107	Tissue_stem_cells
UTP4	8.22397e-08	0.531151	0.168	0.038	0.00215591	Tissue_stem_cells
LRP1	8.9117e-08	-0.515931	0.037	0.112	0.0023362	Tissue_stem_cells
CYTOR6	8.93904e-08	0.874237	0.655	0.508	0.00234337	Tissue_stem_cells
SPTBN12	9.38776e-08	-0.835453	0.132	0.246	0.002461	Tissue_stem_cells
ARIH13	9.59973e-08	0.50496	0.205	0.065	0.00251657	Tissue_stem_cells
GRWD1	9.74592e-08	0.518468	0.165	0.038	0.00255489	Tissue_stem_cells
RRP1	9.96102e-08	0.55762	0.134	0.019	0.00261128	Tissue_stem_cells
EPS15	1.01134e-07	-0.536962	0.039	0.115	0.00265123	Tissue_stem_cells
ZBTB16	1.01197e-07	0.538303	0.2	0.062	0.00265289	Tissue_stem_cells
SMIM19	1.04292e-07	-0.72525	0.055	0.142	0.00273402	Tissue_stem_cells
GARS4	1.07994e-07	0.658236	0.226	0.085	0.00283106	Tissue_stem_cells
KCNQ1OT14	1.10518e-07	0.626184	0.224	0.081	0.00289722	Tissue_stem_cells
MOB43	1.11029e-07	0.541594	0.255	0.104	0.00291063	Tissue_stem_cells
ARFGAP34	1.13196e-07	0.546189	0.207	0.069	0.00296743	Tissue_stem_cells
FKBP24	1.1704e-07	-0.803914	0.192	0.315	0.0030682	Tissue_stem_cells
HSBP1	1.22157e-07	-0.809537	0.251	0.377	0.00320236	Tissue_stem_cells
CFD	1.38769e-07	0.739982	0.138	0.023	0.00363782	Tissue_stem_cells
HGF	1.39022e-07	0.544746	0.133	0.019	0.00364447	Tissue_stem_cells
BAX	1.39551e-07	-0.524696	0.084	0.185	0.00365833	Tissue_stem_cells
CSKMT	1.41281e-07	0.589546	0.162	0.038	0.00370367	Tissue_stem_cells
HEYL	1.45211e-07	-0.696379	0.085	0.185	0.00380671	Tissue_stem_cells
SPEN5	1.46101e-07	0.51938	0.168	0.042	0.00383004	Tissue_stem_cells
ADM4	1.46706e-07	0.678014	0.179	0.046	0.0038459	Tissue_stem_cells
TMEM14B6	1.53942e-07	-0.787025	0.112	0.219	0.00403558	Tissue_stem_cells
DYNLRB1	1.5746e-07	-0.896265	0.198	0.315	0.0041278	Tissue_stem_cells
POLR2G	1.59855e-07	-0.557545	0.099	0.208	0.00419061	Tissue_stem_cells
ZBTB38	1.65125e-07	0.549726	0.284	0.127	0.00432874	Tissue_stem_cells
ERLEC14	1.7706e-07	-0.73262	0.098	0.204	0.00464162	Tissue_stem_cells
CDV33	1.92271e-07	0.557715	0.208	0.073	0.00504038	Tissue_stem_cells
RABAC1	1.98969e-07	-0.846312	0.26	0.373	0.00521598	Tissue_stem_cells
OAT	1.99721e-07	0.552313	0.348	0.181	0.0052357	Tissue_stem_cells
DCTN3	2.02619e-07	-0.564949	0.108	0.215	0.00531166	Tissue_stem_cells
PSAP5	2.05907e-07	-0.873517	0.303	0.412	0.00539785	Tissue_stem_cells
ADK	2.07812e-07	0.543262	0.162	0.038	0.0054478	Tissue_stem_cells
MYO1B	2.08785e-07	-1.01694	0.228	0.342	0.00547329	Tissue_stem_cells
TSNAX	2.11043e-07	-0.667135	0.057	0.142	0.0055325	Tissue_stem_cells
CWC25	2.12759e-07	0.520665	0.19	0.058	0.00557747	Tissue_stem_cells
LGALS36	2.12906e-07	0.519823	0.468	0.281	0.00558132	Tissue_stem_cells
GLIS2	2.17602e-07	0.671372	0.181	0.054	0.00570445	Tissue_stem_cells
GART	2.19996e-07	0.531949	0.163	0.042	0.0057672	Tissue_stem_cells
FCER1G	2.25447e-07	0.607057	0.117	0.012	0.00591011	Tissue_stem_cells
TRADD1	2.32308e-07	-0.515126	0.034	0.104	0.00608994	Tissue_stem_cells
DYNLL1	2.50872e-07	-0.533178	0.596	0.677	0.00657661	Tissue_stem_cells
PET100	2.5215e-07	-0.754682	0.132	0.246	0.00661011	Tissue_stem_cells
MFGE8	2.56482e-07	-0.9375	0.372	0.458	0.00672368	Tissue_stem_cells
PHLDB1	2.61996e-07	-0.614765	0.075	0.169	0.00686822	Tissue_stem_cells
NUCKS1	2.75066e-07	-0.91983	0.387	0.473	0.00721085	Tissue_stem_cells
ODF2L	2.81694e-07	-0.538101	0.072	0.165	0.00738462	Tissue_stem_cells
HSPA85	2.83146e-07	0.940663	0.606	0.477	0.00742268	Tissue_stem_cells
COL14A1	3.00516e-07	-0.964685	0.114	0.215	0.00787803	Tissue_stem_cells
ZNF428	3.15833e-07	-0.684782	0.08	0.173	0.00827957	Tissue_stem_cells
RPL7L1	3.27457e-07	0.517244	0.301	0.146	0.00858429	Tissue_stem_cells
BANP	3.40131e-07	0.50316	0.121	0.015	0.00891652	Tissue_stem_cells
PPA16	3.4367e-07	0.521987	0.417	0.246	0.0090093	Tissue_stem_cells
SLC19A2	3.76906e-07	0.504513	0.113	0.012	0.0098806	Tissue_stem_cells
POLR2J3.1	3.8816e-07	-0.736137	0.125	0.235	0.0101756	Tissue_stem_cells
RGS16	4.01299e-07	1.35122	0.295	0.15	0.0105201	Tissue_stem_cells
TENT5A	4.02714e-07	0.630225	0.269	0.119	0.0105572	Tissue_stem_cells
SORBS3	4.28172e-07	-0.545655	0.07	0.162	0.0112245	Tissue_stem_cells
DNAJB4	4.47107e-07	0.526719	0.184	0.058	0.0117209	Tissue_stem_cells
COX8A	4.51066e-07	-0.991132	0.34	0.423	0.0118247	Tissue_stem_cells
LPP	4.59908e-07	-0.979003	0.346	0.435	0.0120565	Tissue_stem_cells
ETFRF1	4.79528e-07	-0.599825	0.04	0.112	0.0125708	Tissue_stem_cells
HIKESHI	4.88368e-07	-0.661618	0.091	0.188	0.0128026	Tissue_stem_cells
ATP2B4	4.94207e-07	-0.627036	0.074	0.165	0.0129556	Tissue_stem_cells
CH25H	4.97448e-07	1.19107	0.117	0.015	0.0130406	Tissue_stem_cells
NDUFB55	4.99733e-07	-0.575829	0.092	0.188	0.0131005	Tissue_stem_cells
HOXB-AS1	5.02036e-07	-0.575006	0.033	0.1	0.0131609	Tissue_stem_cells
ECM2	5.0222e-07	-0.613586	0.059	0.142	0.0131657	Tissue_stem_cells
UBE2E3	5.04494e-07	-0.690617	0.085	0.181	0.0132253	Tissue_stem_cells
SLC40A1	5.15151e-07	-0.657811	0.052	0.131	0.0135047	Tissue_stem_cells
NAB1	5.25757e-07	-0.602756	0.054	0.135	0.0137827	Tissue_stem_cells
PDGFA	5.31849e-07	-1.00883	0.209	0.319	0.0139424	Tissue_stem_cells
CEBPD	5.66995e-07	0.604842	0.521	0.342	0.0148638	Tissue_stem_cells
DYNLT33	5.69632e-07	0.56483	0.279	0.135	0.0149329	Tissue_stem_cells
YWHAG4	5.70144e-07	0.51317	0.29	0.142	0.0149463	Tissue_stem_cells
PSME16	5.74997e-07	-0.756543	0.23	0.346	0.0150736	Tissue_stem_cells
PFDN53	5.7885e-07	-0.528418	0.729	0.712	0.0151745	Tissue_stem_cells
NDUFAF4	5.79668e-07	0.518877	0.205	0.073	0.015196	Tissue_stem_cells
PHLDA3	6.15554e-07	-0.534793	0.044	0.119	0.0161367	Tissue_stem_cells
RAB31	6.18571e-07	-0.625885	0.149	0.262	0.0162158	Tissue_stem_cells
SLC25A19	6.20997e-07	0.507342	0.117	0.015	0.0162794	Tissue_stem_cells
LY6K	6.43923e-07	0.635689	0.125	0.019	0.0168805	Tissue_stem_cells
CHURC1	6.5136e-07	-0.767216	0.185	0.296	0.0170754	Tissue_stem_cells
HMG20B	6.5588e-07	-0.543946	0.059	0.142	0.0171939	Tissue_stem_cells
TGFB3	6.68239e-07	-0.57826	0.04	0.112	0.0175179	Tissue_stem_cells
NDN	6.71904e-07	-0.587839	0.07	0.158	0.017614	Tissue_stem_cells
TXNIP3	6.8641e-07	-0.73132	0.202	0.323	0.0179942	Tissue_stem_cells
MYO1C	7.08478e-07	-0.631126	0.098	0.196	0.0185728	Tissue_stem_cells
MRPL11	7.48343e-07	-0.598276	0.067	0.154	0.0196178	Tissue_stem_cells
DAAM2	7.67498e-07	-0.585845	0.062	0.146	0.02012	Tissue_stem_cells
TFB2M	7.73082e-07	0.515586	0.109	0.012	0.0202663	Tissue_stem_cells
YTHDF23	7.78012e-07	0.526232	0.238	0.1	0.0203956	Tissue_stem_cells
COMMD35	7.88898e-07	-0.55207	0.045	0.119	0.020681	Tissue_stem_cells
TMEM176B	7.9674e-07	-0.601219	0.034	0.1	0.0208865	Tissue_stem_cells
FCGRT	9.43779e-07	-0.686311	0.07	0.158	0.0247412	Tissue_stem_cells
SPART	1.00308e-06	0.538766	0.191	0.069	0.0262957	Tissue_stem_cells
PSMB85	1.06467e-06	-0.747712	0.086	0.177	0.0279104	Tissue_stem_cells
TWISTNB	1.07013e-06	0.766559	0.213	0.085	0.0280535	Tissue_stem_cells
CRABP2	1.07602e-06	-0.938411	0.073	0.158	0.0282079	Tissue_stem_cells
ADRA2A	1.10099e-06	0.56236	0.167	0.05	0.0288623	Tissue_stem_cells
BSG5	1.1422e-06	-0.788135	0.227	0.335	0.0299427	Tissue_stem_cells
MACF1	1.14792e-06	-0.828313	0.098	0.192	0.0300928	Tissue_stem_cells
GADD45G	1.17569e-06	0.710421	0.245	0.104	0.0308207	Tissue_stem_cells
NUCB24	1.22646e-06	-0.650018	0.044	0.115	0.0321515	Tissue_stem_cells
PUF60	1.29768e-06	0.530461	0.248	0.112	0.0340187	Tissue_stem_cells
ATP5MPL6	1.31229e-06	-0.809095	0.359	0.446	0.0344018	Tissue_stem_cells
WDR83OS	1.333e-06	-0.745631	0.292	0.4	0.0349447	Tissue_stem_cells
UQCRB	1.49659e-06	-0.644949	0.553	0.604	0.0392332	Tissue_stem_cells
ZFYVE21	1.50237e-06	-0.569762	0.065	0.15	0.0393845	Tissue_stem_cells
NDUFA8	1.549e-06	-0.628795	0.082	0.173	0.0406071	Tissue_stem_cells
MCTS14	1.61523e-06	-0.705706	0.08	0.169	0.0423432	Tissue_stem_cells
EDNRA	1.62372e-06	-0.865898	0.186	0.296	0.0425657	Tissue_stem_cells
MIEN1	1.68585e-06	-0.651965	0.1	0.196	0.0441945	Tissue_stem_cells
ARHGEF12	1.73556e-06	-0.631257	0.104	0.2	0.0454978	Tissue_stem_cells
THBS14	7.27365e-240	3.6357	0.509	0.031	1.90679e-235	Macrophage
CCR71	1.05408e-213	2.50472	0.435	0.021	2.76328e-209	Macrophage
SLC7A113	4.87323e-211	1.97395	0.443	0.024	1.27752e-206	Macrophage
IL1R13	1.68564e-209	1.36736	0.393	0.014	4.4189e-205	Macrophage
SOD25	9.25044e-207	2.84022	0.974	0.605	2.425e-202	Macrophage
CXCL85	2.17056e-197	4.25626	0.941	0.432	5.69013e-193	Macrophage
CXCL19	3.63709e-194	3.3947	0.517	0.051	9.53463e-190	Macrophage
ETS24	5.31872e-192	1.96403	0.759	0.174	1.3943e-187	Macrophage
ITGB8	3.1807e-175	1.34343	0.339	0.013	8.33819e-171	Macrophage
GCLM5	5.05032e-171	1.5487	0.437	0.039	1.32394e-166	Macrophage
SLC16A10	4.16861e-170	1.96515	0.572	0.09	1.0928e-165	Macrophage
PID1	2.95222e-167	1.47658	0.407	0.031	7.73925e-163	Macrophage
TMSB4X5	2.22017e-166	-1.78931	0.93	0.999	5.82017e-162	Macrophage
SRGAP13	7.20308e-164	1.33763	0.433	0.039	1.88829e-159	Macrophage
SAT14	1.00225e-163	2.1678	0.993	0.935	2.62741e-159	Macrophage
ACTB5	2.09742e-163	-2.04718	0.911	0.977	5.49839e-159	Macrophage
CXCL35	5.52375e-159	3.40542	0.761	0.216	1.44805e-154	Macrophage
TMSB105	6.8741e-158	-1.49227	0.948	0.988	1.80205e-153	Macrophage
ANXA55	3.45381e-157	2.03654	0.915	0.553	9.05417e-153	Macrophage
MAP4K43	2.47871e-154	1.6488	0.513	0.074	6.49793e-150	Macrophage
C5AR1	1.89364e-152	1.82946	0.657	0.152	4.96418e-148	Macrophage
ATP13A34	2.24261e-152	1.78379	0.72	0.194	5.87901e-148	Macrophage
TFPI5	7.0624e-151	1.51541	0.293	0.011	1.85141e-146	Macrophage
PDE4B5	1.28353e-148	1.6965	0.589	0.118	3.36476e-144	Macrophage
ACSL1	6.53901e-148	2.1195	0.693	0.187	1.7142e-143	Macrophage
MALAT14	2.599e-146	1.73832	0.987	0.994	6.81328e-142	Macrophage
MMP192	1.13076e-142	2.04322	0.507	0.081	2.96429e-138	Macrophage
GPAT3	1.00379e-140	1.61185	0.422	0.05	2.63145e-136	Macrophage
SEMA6B	3.99547e-138	0.852535	0.313	0.018	1.04741e-133	Macrophage
AIF1	1.8165e-137	-2.6737	0.226	0.813	4.76196e-133	Macrophage
SPAG95	1.51513e-136	1.58709	0.587	0.125	3.9719e-132	Macrophage
SLAMF11	1.78303e-136	1.27445	0.254	0.008	4.67422e-132	Macrophage
SIPA1L1	3.03003e-136	0.975287	0.393	0.04	7.94322e-132	Macrophage
IER35	6.08159e-136	2.18852	0.889	0.446	1.59429e-131	Macrophage
TLR2	1.46519e-135	1.47627	0.561	0.111	3.84101e-131	Macrophage
PDE4DIP1	1.44641e-134	1.63334	0.63	0.153	3.79177e-130	Macrophage
FGFR13	8.61283e-133	1.52214	0.363	0.035	2.25785e-128	Macrophage
SQSTM15	1.67797e-132	2.02726	0.833	0.388	4.39881e-128	Macrophage
CXCL25	4.29051e-132	2.80245	0.815	0.288	1.12476e-127	Macrophage
SAMSN11	1.55514e-131	2.20047	0.743	0.276	4.07679e-127	Macrophage
ATP5F1E5	2.12473e-123	-1.24103	0.863	0.948	5.56999e-119	Macrophage
WTAP5	2.16662e-117	1.81933	0.778	0.326	5.67979e-113	Macrophage
PTMA3	3.07418e-117	-1.21252	0.95	0.979	8.05896e-113	Macrophage
AC016831.12	2.9196e-116	1.20185	0.283	0.02	7.65373e-112	Macrophage
IRAK2	1.19847e-115	0.927157	0.307	0.026	3.14179e-111	Macrophage
TPT15	2.13275e-113	1.25004	0.985	0.927	5.59099e-109	Macrophage
CCL205	3.74669e-108	3.66245	0.537	0.137	9.82194e-104	Macrophage
SRGN4	1.25906e-107	1.36704	0.965	0.842	3.30063e-103	Macrophage
SERF25	1.73636e-107	-1.11627	0.911	0.951	4.55186e-103	Macrophage
KYNU	1.99463e-107	1.67174	0.663	0.233	5.22893e-103	Macrophage
AKR1C14	2.07528e-107	2.38491	0.178	0.002	5.44034e-103	Macrophage
MXD11	2.23886e-105	1.54	0.578	0.157	5.86918e-101	Macrophage
ZC3H12C	1.25116e-104	0.837	0.241	0.015	3.27991e-100	Macrophage
FOS4	2.82972e-103	-1.612	0.496	0.848	7.41812e-99	Macrophage
APOC1	4.10243e-103	-4.36361	0.141	0.671	1.07545e-98	Macrophage
TUBB4B5	8.22493e-103	1.38835	0.717	0.274	2.15617e-98	Macrophage
MTRNR2L125	2.00459e-101	1.66914	0.585	0.168	5.25504e-97	Macrophage
SPHK14	2.37519e-101	1.10748	0.448	0.089	6.22657e-97	Macrophage
EBI3	2.38115e-100	1.09957	0.341	0.046	6.24219e-96	Macrophage
JAK15	5.79991e-99	1.28524	0.633	0.204	1.52045e-94	Macrophage
NAMPT5	2.20627e-97	1.83098	0.82	0.455	5.78374e-93	Macrophage
VAMP84	8.27655e-97	-2.04341	0.237	0.703	2.1697e-92	Macrophage
TXNRD15	7.97829e-96	1.41036	0.443	0.097	2.09151e-91	Macrophage
CXCL5	2.27932e-95	3.46551	0.239	0.019	5.97525e-91	Macrophage
PELI12	2.79187e-95	1.37749	0.4	0.074	7.31889e-91	Macrophage
DNTTIP25	3.7157e-95	1.1148	0.407	0.076	9.74072e-91	Macrophage
S100A45	1.97122e-94	-2.16306	0.457	0.805	5.16754e-90	Macrophage
SNX95	2.09414e-94	1.12869	0.426	0.085	5.4898e-90	Macrophage
MIF5	2.27114e-94	-2.42869	0.224	0.694	5.9538e-90	Macrophage
TNFRSF1B	5.00214e-94	1.30966	0.511	0.131	1.31131e-89	Macrophage
IL1B	8.10757e-94	3.37982	0.713	0.332	2.1254e-89	Macrophage
RPS153	3.58849e-92	-0.919911	0.941	0.977	9.40722e-88	Macrophage
MTRNR2L14	2.49948e-91	1.72867	0.241	0.02	6.55238e-87	Macrophage
TYROBP	4.92973e-91	-1.40042	0.783	0.925	1.29233e-86	Macrophage
PIK3R5	5.03094e-91	0.821334	0.328	0.047	1.31886e-86	Macrophage
NFKB14	1.557e-90	1.71156	0.641	0.239	4.08168e-86	Macrophage
LYVE1	2.22673e-90	1.34687	0.167	0.005	5.83738e-86	Macrophage
MAP2K34	4.52043e-90	1.21675	0.48	0.12	1.18503e-85	Macrophage
TRAF1	3.54668e-89	1.07878	0.343	0.055	9.29761e-85	Macrophage
SMOX	6.47323e-89	0.908734	0.239	0.021	1.69696e-84	Macrophage
RPS211	8.75421e-89	-1.09991	0.97	0.965	2.29492e-84	Macrophage
EREG	4.69775e-88	2.3998	0.413	0.089	1.23151e-83	Macrophage
PFKFB34	6.32574e-88	1.40128	0.57	0.179	1.65829e-83	Macrophage
TSPO5	9.2635e-87	-1.89132	0.272	0.699	2.42843e-82	Macrophage
CYP1B13	4.5438e-86	1.88095	0.365	0.068	1.19116e-81	Macrophage
RDX4	4.95897e-86	1.77813	0.541	0.177	1.29999e-81	Macrophage
PDE4A	2.36545e-84	1.00068	0.343	0.058	6.20103e-80	Macrophage
CTSL4	2.81375e-84	1.83112	0.815	0.459	7.37624e-80	Macrophage
ANKLE25	3.89192e-84	0.881452	0.352	0.063	1.02027e-79	Macrophage
SLC3A25	4.88986e-84	1.25256	0.637	0.233	1.28188e-79	Macrophage
IRAK31	8.82062e-83	0.930107	0.407	0.086	2.31232e-78	Macrophage
JARID2	1.58933e-82	1.05396	0.407	0.088	4.16642e-78	Macrophage
MIR155HG2	1.95177e-82	1.68842	0.354	0.066	5.11656e-78	Macrophage
LGALS15	2.10132e-82	-1.41769	0.763	0.929	5.50861e-78	Macrophage
SH3BP52	2.75647e-82	1.12347	0.47	0.12	7.22609e-78	Macrophage
HIPK24	7.11403e-82	1.16761	0.391	0.083	1.86494e-77	Macrophage
ARFGAP33	7.13523e-82	1.21368	0.45	0.113	1.8705e-77	Macrophage
SPP1	7.39366e-82	-5.00506	0.065	0.558	1.93825e-77	Macrophage
LUCAT1	1.16584e-81	0.958148	0.276	0.035	3.05626e-77	Macrophage
EMP34	1.28327e-81	1.27835	0.867	0.547	3.36409e-77	Macrophage
RPL27A2	3.55248e-81	-0.92841	0.935	0.958	9.31283e-77	Macrophage
NPC25	7.07588e-81	-1.28564	0.785	0.897	1.85494e-76	Macrophage
USP123	5.81769e-80	0.956503	0.339	0.06	1.52511e-75	Macrophage
CDC42EP24	8.92873e-80	0.557304	0.163	0.007	2.34067e-75	Macrophage
DUSP44	1.06244e-79	1.2091	0.415	0.094	2.78519e-75	Macrophage
ARHGDIB4	1.16994e-79	-1.9223	0.172	0.623	3.06699e-75	Macrophage
FNIP23	1.71281e-79	1.96531	0.598	0.234	4.49013e-75	Macrophage
FOSL14	2.10458e-78	0.669383	0.2	0.016	5.51716e-74	Macrophage
CALM24	3.85893e-78	-1.4831	0.598	0.814	1.01162e-73	Macrophage
FTH15	4.78183e-78	1.16021	1	0.999	1.25356e-73	Macrophage
ENPP4	8.27438e-78	0.829929	0.237	0.026	2.16913e-73	Macrophage
IFI65	9.05227e-78	-2.60715	0.117	0.587	2.37305e-73	Macrophage
PLIN24	1.73737e-77	1.78186	0.785	0.411	4.5545e-73	Macrophage
LYZ	5.77411e-77	-2.38456	0.541	0.819	1.51368e-72	Macrophage
RB1CC14	1.24977e-76	0.935213	0.317	0.055	3.27628e-72	Macrophage
NBPF19	1.69143e-76	0.797607	0.289	0.043	4.43408e-72	Macrophage
ASH1L4	2.07273e-76	0.836186	0.415	0.096	5.43367e-72	Macrophage
MIR22HG4	2.41066e-75	0.767561	0.324	0.057	6.31956e-71	Macrophage
PHLDA14	2.53251e-75	1.61172	0.522	0.165	6.63897e-71	Macrophage
RNF1452	3.34314e-75	1.15925	0.567	0.201	8.76405e-71	Macrophage
TLNRD1	4.84186e-75	1.19073	0.383	0.088	1.26929e-70	Macrophage
FN14	3.70573e-74	-3.4585	0.015	0.481	9.71456e-70	Macrophage
BASP12	4.25695e-74	1.36955	0.722	0.334	1.11596e-69	Macrophage
ATP5MC25	8.02064e-74	-1.5729	0.385	0.717	2.10261e-69	Macrophage
MAP2K13	1.03409e-73	1.11146	0.554	0.189	2.71087e-69	Macrophage
ZFYVE16	1.30996e-73	0.970024	0.433	0.109	3.43405e-69	Macrophage
TIPARP5	2.30404e-73	0.934524	0.4	0.093	6.04005e-69	Macrophage
RPL122	3.20264e-73	-0.86868	0.933	0.955	8.39572e-69	Macrophage
MGLL	7.23349e-73	1.07126	0.411	0.102	1.89626e-68	Macrophage
CD555	1.01212e-72	1.16017	0.522	0.167	2.65328e-68	Macrophage
ATF45	3.91658e-72	1.23246	0.687	0.315	1.02673e-67	Macrophage
HIVEP24	3.99072e-72	0.614451	0.211	0.021	1.04617e-67	Macrophage
CD595	7.447e-72	1.19002	0.639	0.259	1.95223e-67	Macrophage
PYCARD2	2.21265e-71	-1.77194	0.05	0.506	5.80047e-67	Macrophage
RPS81	2.93045e-71	-1.02542	0.913	0.955	7.68218e-67	Macrophage
NEAT14	6.45387e-71	1.42461	0.95	0.869	1.69188e-66	Macrophage
PTPN16	2.24289e-70	1.17367	0.526	0.177	5.87974e-66	Macrophage
LPXN1	3.35833e-70	1.27226	0.609	0.256	8.80385e-66	Macrophage
IL1A	4.42725e-70	1.40407	0.228	0.028	1.1606e-65	Macrophage
SMIM33	5.35802e-70	0.978602	0.359	0.081	1.4046e-65	Macrophage
CHST7	6.09271e-70	0.591213	0.172	0.012	1.5972e-65	Macrophage
NFAT53	1.10036e-69	0.87925	0.361	0.08	2.88458e-65	Macrophage
BTG13	7.62749e-69	1.48118	0.878	0.669	1.99955e-64	Macrophage
TES3	9.41851e-69	1.06775	0.446	0.128	2.46906e-64	Macrophage
RPL10A3	9.51511e-69	-1.16802	0.765	0.872	2.49438e-64	Macrophage
CD93	1.53132e-68	1.0943	0.365	0.083	4.01434e-64	Macrophage
IL2RA	1.87454e-68	0.918559	0.204	0.021	4.91411e-64	Macrophage
PNRC15	2.03846e-68	1.42543	0.839	0.562	5.34383e-64	Macrophage
CFLAR4	1.87979e-67	1.18599	0.674	0.314	4.92788e-63	Macrophage
MAFG3	1.88123e-67	0.739868	0.37	0.085	4.93163e-63	Macrophage
FLNA4	4.22249e-67	1.16155	0.62	0.259	1.10692e-62	Macrophage
EIF55	4.59498e-67	1.26672	0.711	0.368	1.20458e-62	Macrophage
SERPINB91	3.14899e-66	1.13542	0.53	0.179	8.25507e-62	Macrophage
NRP2	5.17344e-66	1.22986	0.537	0.195	1.35622e-61	Macrophage
PNPLA84	5.23692e-66	0.922768	0.385	0.098	1.37286e-61	Macrophage
AKAP124	9.38831e-66	1.35102	0.124	0.004	2.46115e-61	Macrophage
RPL353	1.14243e-65	-0.84572	0.926	0.943	2.99487e-61	Macrophage
SDC22	1.16552e-65	0.986189	0.361	0.083	3.05541e-61	Macrophage
GRAMD1A	1.88073e-65	0.994569	0.376	0.096	4.93033e-61	Macrophage
TOP15	6.86704e-65	1.14116	0.617	0.257	1.8002e-60	Macrophage
HMOX15	1.72719e-64	3.4411	0.617	0.296	4.52784e-60	Macrophage
FOXO33	2.84121e-64	0.944658	0.435	0.126	7.44823e-60	Macrophage
SH3BGRL33	5.71237e-64	-1.19217	0.752	0.856	1.4975e-59	Macrophage
RPS252	6.32915e-64	-0.826442	0.891	0.935	1.65919e-59	Macrophage
IL64	7.0225e-64	1.62922	0.215	0.027	1.84095e-59	Macrophage
HIF1A	3.64306e-63	1.22937	0.685	0.337	9.55027e-59	Macrophage
CEBPB5	3.99089e-63	1.7024	0.746	0.441	1.04621e-58	Macrophage
ACOT92	6.00798e-63	0.88438	0.409	0.115	1.57499e-58	Macrophage
MT-ND11	1.04304e-62	0.859004	0.946	0.852	2.73434e-58	Macrophage
AC020656.1	1.38164e-62	-3.19733	0.093	0.503	3.62197e-58	Macrophage
IL1R2	8.11842e-62	0.971291	0.237	0.036	2.12824e-57	Macrophage
SLC36A4	8.77316e-62	0.78931	0.35	0.084	2.29988e-57	Macrophage
GPBP15	4.54818e-61	0.898032	0.565	0.214	1.19231e-56	Macrophage
OGFRL1	1.44062e-60	1.297	0.533	0.212	3.77658e-56	Macrophage
RPS144	1.59219e-60	-0.773653	0.959	0.969	4.17394e-56	Macrophage
IL10	2.21748e-60	1.60956	0.243	0.04	5.81313e-56	Macrophage
TXN6	3.2127e-60	1.61968	0.87	0.702	8.42209e-56	Macrophage
CLDND15	4.46973e-60	0.955325	0.426	0.13	1.17174e-55	Macrophage
ZBTB435	8.2794e-60	0.889167	0.3	0.063	2.17044e-55	Macrophage
ZC3H12A3	1.9116e-59	0.839407	0.4	0.111	5.01126e-55	Macrophage
LY6E5	8.30634e-59	-1.71663	0.093	0.503	2.17751e-54	Macrophage
PSMB95	3.14052e-58	-1.7029	0.05	0.448	8.23287e-54	Macrophage
ZBTB7A	3.29985e-58	0.611452	0.287	0.058	8.65054e-54	Macrophage
MTRNR2L84	5.80944e-58	1.15426	0.498	0.181	1.52294e-53	Macrophage
CKLF4	5.93683e-58	-1.84333	0.102	0.489	1.55634e-53	Macrophage
DYNC1H13	6.3329e-58	0.95301	0.465	0.158	1.66017e-53	Macrophage
CAPG	9.22756e-58	-1.57981	0.311	0.648	2.419e-53	Macrophage
MECP24	1.25175e-57	0.76805	0.37	0.098	3.28147e-53	Macrophage
EPB41L3	2.22097e-57	0.919007	0.509	0.181	5.82227e-53	Macrophage
MAPKAPK23	4.37313e-57	0.833024	0.378	0.106	1.14642e-52	Macrophage
PMAIP14	7.32553e-57	1.37536	0.487	0.182	1.92039e-52	Macrophage
SEC24A2	9.01078e-57	0.592891	0.259	0.048	2.36218e-52	Macrophage
ZNF2674	1.66246e-56	0.74749	0.357	0.093	4.35813e-52	Macrophage
CDKN1A4	2.89806e-56	1.21169	0.613	0.28	7.59727e-52	Macrophage
MB21D2	3.95434e-56	0.502261	0.196	0.025	1.03663e-51	Macrophage
ITGB2	4.467e-56	-1.50719	0.165	0.537	1.17102e-51	Macrophage
ANKRD124	1.87483e-55	0.92901	0.509	0.186	4.91488e-51	Macrophage
MED13	2.72975e-55	0.686379	0.337	0.085	7.15605e-51	Macrophage
ARHGAP54	4.02367e-55	0.785032	0.291	0.064	1.05481e-50	Macrophage
RPL13A3	4.3451e-55	-0.724157	0.952	0.978	1.13907e-50	Macrophage
PHF12	1.11833e-54	0.504996	0.22	0.035	2.93171e-50	Macrophage
FYB1	1.52443e-54	-1.63891	0.1	0.479	3.99628e-50	Macrophage
IL7R	1.64772e-54	1.71815	0.474	0.187	4.3195e-50	Macrophage
IL6ST5	1.8676e-54	0.871912	0.411	0.126	4.89591e-50	Macrophage
SLC11A2	2.68297e-54	0.75945	0.343	0.089	7.03342e-50	Macrophage
RPS15A2	4.02111e-54	-0.774095	0.948	0.954	1.05413e-49	Macrophage
NCS1	8.77263e-54	0.632511	0.163	0.017	2.29975e-49	Macrophage
GPR132	1.01123e-53	0.592008	0.235	0.042	2.65094e-49	Macrophage
APOE4	1.04215e-53	-3.28124	0.341	0.629	2.73201e-49	Macrophage
RPS183	1.0685e-53	-0.748617	0.967	0.982	2.80107e-49	Macrophage
RPL282	1.07831e-53	-0.676463	0.954	0.958	2.82679e-49	Macrophage
LY963	1.41393e-53	-1.65347	0.161	0.53	3.70662e-49	Macrophage
SPART4	1.43493e-53	0.577721	0.33	0.083	3.76166e-49	Macrophage
ATP6V1C1	1.45169e-53	0.887381	0.435	0.146	3.8056e-49	Macrophage
PIM33	2.87084e-53	0.94127	0.537	0.218	7.52592e-49	Macrophage
COX7C5	3.34529e-53	-1.06584	0.652	0.811	8.76969e-49	Macrophage
CREM5	3.48325e-53	1.141	0.539	0.218	9.13133e-49	Macrophage
NFKBIA4	3.90543e-53	0.980782	0.941	0.739	1.02381e-48	Macrophage
MDM2	4.19422e-53	0.743783	0.341	0.09	1.09952e-48	Macrophage
UQCRQ5	5.48782e-53	-1.33097	0.376	0.676	1.43863e-48	Macrophage
MFSD2A	8.8307e-53	0.592557	0.191	0.027	2.31497e-48	Macrophage
FILIP1L2	2.4829e-52	0.858876	0.341	0.093	6.50893e-48	Macrophage
ZEB2	2.90895e-52	1.10853	0.707	0.402	7.62582e-48	Macrophage
PRRC2C5	5.13729e-52	0.812091	0.617	0.283	1.34674e-47	Macrophage
PFN13	5.87526e-52	-0.91617	0.854	0.897	1.5402e-47	Macrophage
MTSS1	1.32981e-51	0.629816	0.304	0.072	3.48611e-47	Macrophage
NFE2L25	6.26122e-51	0.846358	0.667	0.329	1.64138e-46	Macrophage
CST35	1.05103e-50	-1.15949	0.778	0.912	2.75528e-46	Macrophage
EIF15	1.25344e-50	0.77158	0.974	0.86	3.2859e-46	Macrophage
RPL103	1.40033e-50	-0.632014	0.983	0.989	3.67096e-46	Macrophage
GPR1832	1.74998e-50	1.3336	0.72	0.41	4.58758e-46	Macrophage
CSGALNACT2	1.91636e-50	0.77653	0.35	0.099	5.02373e-46	Macrophage
COX6B15	4.21552e-50	-1.11864	0.533	0.743	1.1051e-45	Macrophage
GJB23	6.55489e-50	0.774978	0.165	0.02	1.71836e-45	Macrophage
MNDA	6.7554e-50	-1.64315	0.05	0.412	1.77093e-45	Macrophage
CD163	7.55359e-50	1.43135	0.537	0.248	1.98017e-45	Macrophage
BIRC34	8.39909e-50	1.21562	0.454	0.166	2.20182e-45	Macrophage
RPL323	1.24445e-49	-0.672927	0.961	0.968	3.26233e-45	Macrophage
DUSP53	1.30971e-49	0.966163	0.302	0.077	3.43342e-45	Macrophage
RNF144B	1.75105e-49	0.926691	0.48	0.186	4.59038e-45	Macrophage
INSIG15	1.87022e-49	1.73913	0.535	0.243	4.90279e-45	Macrophage
GK1	2.46074e-49	1.10757	0.467	0.182	6.45083e-45	Macrophage
ACSL5	2.96798e-49	0.649534	0.25	0.052	7.78057e-45	Macrophage
GAPDH5	4.30001e-49	-1.04664	0.878	0.912	1.12725e-44	Macrophage
RPS4X2	8.62404e-49	-0.71012	0.939	0.948	2.26079e-44	Macrophage
ARID5B5	1.30378e-48	0.782555	0.346	0.099	3.41786e-44	Macrophage
CYBA5	1.30989e-48	-1.0345	0.722	0.824	3.43387e-44	Macrophage
THBD2	1.55174e-48	1.67233	0.313	0.086	4.06787e-44	Macrophage
ARL8B2	1.56722e-48	0.960953	0.565	0.26	4.10848e-44	Macrophage
RAMP1	2.107e-48	0.626832	0.133	0.012	5.5235e-44	Macrophage
SLC6A6	2.5223e-48	0.803655	0.378	0.119	6.6122e-44	Macrophage
FNDC3A4	3.08402e-48	0.805916	0.285	0.07	8.08477e-44	Macrophage
RAB8B	5.94238e-48	0.630477	0.402	0.129	1.5578e-43	Macrophage
PNP4	6.09703e-48	1.06779	0.337	0.1	1.59834e-43	Macrophage
TMCC3	6.415e-48	0.505063	0.215	0.038	1.68169e-43	Macrophage
CDC42EP33	1.03964e-47	0.840245	0.263	0.061	2.72541e-43	Macrophage
GOLGB12	1.40114e-47	0.563226	0.309	0.081	3.67309e-43	Macrophage
ISG20	1.68876e-47	1.19233	0.433	0.159	4.42708e-43	Macrophage
USP534	1.88915e-47	0.703754	0.237	0.049	4.95241e-43	Macrophage
TNFAIP34	1.9564e-47	1.16496	0.75	0.439	5.12871e-43	Macrophage
RAB213	1.96314e-47	0.7403	0.415	0.141	5.14637e-43	Macrophage
TNIP3	2.10491e-47	0.796782	0.146	0.016	5.51801e-43	Macrophage
RELB4	2.46557e-47	0.671155	0.374	0.115	6.4635e-43	Macrophage
MIR3945HG	5.04511e-47	1.38024	0.354	0.109	1.32257e-42	Macrophage
RPL113	5.59622e-47	-0.646089	0.941	0.954	1.46705e-42	Macrophage
ITGA5	6.0393e-47	0.840976	0.291	0.075	1.5832e-42	Macrophage
CYTIP1	7.03388e-47	1.12046	0.428	0.165	1.84393e-42	Macrophage
ARL4C	7.2612e-47	1.39554	0.535	0.253	1.90352e-42	Macrophage
UQCR115	7.82722e-47	-1.11581	0.509	0.723	2.0519e-42	Macrophage
SESTD1	1.12505e-46	0.515657	0.23	0.046	2.94932e-42	Macrophage
MAP3K83	2.42505e-46	0.9816	0.461	0.182	6.35726e-42	Macrophage
CD634	2.47292e-46	0.732755	0.948	0.814	6.48277e-42	Macrophage
CD445	2.52914e-46	1.17131	0.841	0.611	6.63015e-42	Macrophage
HMGN25	6.55219e-46	-1.55719	0.304	0.592	1.71766e-41	Macrophage
EHD12	6.98331e-46	1.02854	0.291	0.078	1.83068e-41	Macrophage
MYO9B	9.66682e-46	0.736586	0.411	0.144	2.53416e-41	Macrophage
ACSL33	1.1144e-45	0.976294	0.396	0.139	2.92139e-41	Macrophage
IFI274	1.6813e-45	-3.49699	0.041	0.372	4.40752e-41	Macrophage
DDX3X4	1.70257e-45	0.833872	0.689	0.372	4.46328e-41	Macrophage
FMN1	2.16204e-45	0.546932	0.202	0.036	5.66778e-41	Macrophage
NRIP14	3.11599e-45	0.829817	0.304	0.083	8.16856e-41	Macrophage
CYLD4	3.70716e-45	0.680234	0.346	0.103	9.71831e-41	Macrophage
KTN15	3.71484e-45	0.812122	0.639	0.34	9.73845e-41	Macrophage
COX6C5	4.49188e-45	-1.48607	0.517	0.723	1.17755e-40	Macrophage
ATP2B14	8.32908e-45	1.07923	0.437	0.17	2.18347e-40	Macrophage
GOLGA45	1.91993e-44	0.631206	0.385	0.125	5.0331e-40	Macrophage
HLA-DMA3	4.53002e-44	-1.49675	0.357	0.613	1.18755e-39	Macrophage
NUPR15	5.07272e-44	-2.49515	0.091	0.415	1.32981e-39	Macrophage
PRNP5	5.8328e-44	1.3643	0.524	0.24	1.52907e-39	Macrophage
RPL317	6.06419e-44	-0.820423	0.846	0.922	1.58973e-39	Macrophage
IGSF6	6.16298e-44	-1.58618	0.083	0.415	1.61562e-39	Macrophage
ANXA15	1.34015e-43	1.29775	0.75	0.52	3.5132e-39	Macrophage
REL3	1.48226e-43	1.12597	0.639	0.345	3.88575e-39	Macrophage
FCGR3A	1.57018e-43	-1.70574	0.067	0.393	4.11624e-39	Macrophage
MPZL14	2.36839e-43	0.985957	0.335	0.106	6.20874e-39	Macrophage
ABCA1	2.60723e-43	0.883455	0.513	0.219	6.83485e-39	Macrophage
LST1	2.6855e-43	-1.38363	0.352	0.616	7.04003e-39	Macrophage
CREG13	3.04127e-43	1.21982	0.639	0.368	7.97268e-39	Macrophage
FURIN	4.50835e-43	0.576677	0.241	0.055	1.18186e-38	Macrophage
RPL23A2	4.90247e-43	-0.739764	0.88	0.929	1.28518e-38	Macrophage
SCGB2A25	5.08048e-43	-2.79389	0.089	0.406	1.33185e-38	Macrophage
YWHAZ2	5.42514e-43	0.835088	0.802	0.579	1.4222e-38	Macrophage
RPL153	5.55929e-43	-0.663685	0.941	0.942	1.45737e-38	Macrophage
[truncated: 4,276 more rows]
